# Supplementary material for: Data on Vietnamese patients׳ financial burdens and risk of destitution
Source: Data Brief. 2016 Sep 30;9:543–8. doi: 10.1016/j.dib.2016.09.040 (PMC5061292; doi:10.1016/j.dib.2016.09.040)
Supplement: Supplementary file 1 — Supplementary material [file mmc2.zip]

Archive with 2 entries (2 files):
- P330.csv
- P900_DIB.xlsx
