# Supplementary material for: Data on Vietnamese patients׳ financial burdens and risk of destitution
Source: Data Brief. 2016 Sep 30;9:543–8. doi: 10.1016/j.dib.2016.09.040 (PMC5061292; doi:10.1016/j.dib.2016.09.040)
Supplement: Supplementary file 1 — Supplementary material [file mmc2.zip › P330.csv]

ID	Sex	Age	Res	Days	Stay	Insured	MaxIns	Edu	SES	Illness	Ill2	Jcond	WkYrs	Income	Saving	IncRank	AvgCost	Dcost	Spent	Pins	Pinc	Pchar	Ploan	InsL	InsL2	LoanL	Streat	Srel	Senv	EnvL	Burden	End	SatIns	SatServ	IfHigher	InsGap	Hospital
P001	M	50	No	8	S	No	0	HS	Med	Bad	Bad	Unstab	20	42	0.1	Lo	Med	3.5	28	0	0.9	0	0.1	N.E.	Nil	Lo	0.89	0.04	0.07	Lo	B	B	Avg	B	C	0
P002	M	50	No	6	S	No	0	Uni	Hi	Bad	Bad	Stab	25	120	0.2	Mid	Med	3.5	21	0	1	0	0	N.E.	Nil	Nil	0.86	0.05	0.09	Med	A	A	Avg	A	A	0
P003	M	37	No	9	S	No	0	Grad	Hi	Bad	Bad	Stab	7	180	0.3	Mid	Med	2.1	19	0	1	0	0	N.E.	Nil	Nil	0.79	0.05	0.16	Hi	A	A	Avg	A	A	0
P004	F	67	No	12	L	Yes	0.95	HS	Med	Bad	Bad	Stab	35	42	0	Lo	Med	4.1	49	0.43	0.4	0	0.17	B	Med	Lo	0.93	0.03	0.04	Lo	C	B	Avg	B	B	-0.52
P005	M	22	Yes	6	S	Yes	0	Uni	Lo	Bad	Bad	Stab	1	72	0.5	Mid	Med	3.7	22	0	0.5	0	0.5	N.E.	Nil	Hi	0.91	0.02	0.07	Lo	C	B	Avg	B	C	0
P006	M	18	No	19	L	No	0	HS	Lo	Emerg	Emerg	Unemp	0	0	0	Lo	Med	2.2	42	0	0.95	0	0.05	N.E.	Nil	Lo	0.88	0.05	0.07	Lo	C	B	Lo	B	C	0
P007	F	27	No	5	S	No	0	HS	Med	Ill	Light	Unstab	4	60	0.1	Mid	Med	3.2	16	0	1	0	0	N.E.	Nil	Nil	0.81	0.06	0.13	Med	B	B	Avg	B	B	0
P008	M	25	Yes	4	S	No	0	HS	Med	Bad	Bad	Unstab	3	36	0.1	Lo	Med	4.3	17	0	0.7	0	0.3	N.E.	Nil	Med	0.85	0.03	0.12	Med	C	B	Avg	B	B	0
P009	M	58	No	27	L	Yes	0.95	Uni	Med	Bad	Bad	Stab	30	36	0	Lo	Med	2.9	79	0.47	0.45	0	0.08	A	Hi	Lo	0.91	0.05	0.04	Lo	C	B	Avg	B	C	-0.48
P010	F	33	No	6	S	No	0	HS	Med	Light	Light	Unstab	10	30	0.15	Lo	Lo	1.3	8	0	1	0	0	N.E.	Nil	Nil	0.75	0.06	0.19	Hi	B	B	Avg	B	B	0
P011	F	32	No	15	L	No	0	HS	Lo	Emerg	Emerg	Unstab	10	18	0	Lo	Med	3	45	0	0.91	0.09	0	N.E.	Nil	Nil	0.89	0.04	0.07	Lo	C	B	Avg	B	C	0
P012	M	57	No	7	S	Yes	0.95	JHS	Lo	Bad	Bad	Unstab	30	24	0	Lo	Hi	5.6	39	0.77	0.23	0	0	A	Hi	Nil	0.92	0.03	0.05	Lo	C	B	Satis	B	C	-0.18
P013	F	17	No	8	S	No	0	JHS	Med	Ill	Light	Unemp	0	0	0	Lo	Med	2.4	19	0	0.8	0	0.2	N.E.	Nil	Lo	0.79	0.09	0.12	Med	C	B	Avg	B	C	0
P014	M	46	Yes	5	S	No	0	HS	Med	Ill	Light	Unstab	20	48	0.1	Lo	Hi	8	40	0	0.8	0	0.2	N.E.	Nil	Lo	0.93	0.02	0.05	Lo	C	B	Avg	B	C	0
P015	M	64	Yes	9	S	Yes	0.95	HS	Med	Bad	Bad	Unstab	30	36	0.1	Lo	Med	5.1	46	0.7	0.3	0	0	A	Hi	Nil	0.93	0.02	0.05	Lo	B	B	Satis	B	B	-0.25
P016	M	76	No	6	S	Yes	0.95	Uni	Med	Bad	Bad	Stab	35	48	0	Lo	Hi	9.2	55	0.26	0.74	0	0	B	Med	Nil	0.95	0.01	0.04	Lo	C	B	Avg	B	C	-0.69
P017	M	51	No	8	S	Yes	0.8	Uni	Med	Bad	Bad	Stab	25	72	0.1	Mid	Hi	5.5	44	0.63	0.37	0	0	A	Hi	Nil	0.94	0.01	0.05	Lo	C	B	Satis	B	B	-0.17
P018	M	49	No	6	S	Yes	0.8	HS	Med	Ill	Light	Stab	24	48	0.1	Lo	Hi	8.5	51	0.39	0.41	0	0.2	B	Med	Lo	0.95	0.01	0.04	Lo	C	B	Avg	A	C	-0.41
P019	M	45	No	6	S	Yes	0.8	Uni	Hi	Ill	Light	Stab	20	120	0.15	Mid	Med	2.7	16	0.47	0.53	0	0	A	Hi	Nil	0.84	0.03	0.13	Med	A	B	Avg	B	B	-0.33
P020	F	61	No	13	L	Yes	0.95	HS	Med	Bad	Bad	Stab	30	36	0	Lo	Hi	6.2	81	0.58	0.42	0	0	A	Hi	Nil	0.95	0.02	0.03	Lo	B	B	Satis	A	B	-0.37
P021	M	46	Yes	6	S	No	0	HS	Lo	Ill	Light	Unemp	0	0	0	Lo	Med	3.2	19	0	0.9	0	0.1	N.E.	Nil	Lo	0.89	0.03	0.08	Med	C	B	NoCmt	B	C	0
P022	F	19	No	7	S	No	0	HS	Med	Ill	Light	Unemp	0	0	0	Lo	Lo	1.4	10	0	0.9	0	0.1	N.E.	Nil	Lo	0.75	0.05	0.2	Hi	B	B	NoCmt	B	D	0
P023	M	22	Yes	6	S	No	0	Uni	Med	Ill	Light	Stab	1	60	0	Mid	Med	5.2	31	0	1	0	0	N.E.	Nil	Nil	0.92	0.02	0.06	Lo	B	B	NoCmt	B	B	0
P024	M	22	No	4	S	No	0	HS	Lo	Bad	Bad	Unemp	0	0	0	Lo	Med	1.8	7	0	0.7	0	0.3	N.E.	Nil	Med	0.79	0.07	0.14	Med	C	C	NoCmt	B	D	0
P025	M	30	No	6	S	No	0	HS	Med	Ill	Light	Unstab	5	36	0	Lo	Med	1.7	10	0	0.9	0	0.1	N.E.	Nil	Lo	0.7	0.1	0.2	Hi	C	A	NoCmt	B	B	0
P026	M	28	No	12	L	Yes	0.8	HS	Med	Bad	Bad	Stab	5	42	0.15	Lo	Med	1.9	23	0.17	0.73	0	0.1	C	Lo	Lo	0.87	0.04	0.09	Med	C	B	Avg	B	C	-0.63
P027	M	23	No	4	S	Yes	0.8	HS	Med	Ill	Light	Unemp	0	0	0	Lo	Med	2.3	9	0.24	0.6	0	0.16	C	Lo	Lo	0.73	0.05	0.22	Hi	C	B	Avg	B	C	-0.56
P028	F	51	No	9	S	Yes	0.95	HS	Med	Emerg	Emerg	Unstab	25	30	0.15	Lo	Med	4.3	39	0.59	0.41	0	0	A	Hi	Nil	0.91	0.04	0.05	Lo	B	C	Satis	B	B	-0.36
P029	M	25	No	6	S	Yes	0.8	Uni	Med	Bad	Bad	Unemp	0	0	0	Lo	Med	2.8	17	0.12	0.5	0	0.38	C	Lo	Hi	0.82	0.06	0.12	Med	C	B	Avg	B	C	-0.68
P030	M	51	No	3	S	Yes	0.95	HS	Lo	Bad	Bad	Unstab	35	18	0	Lo	Hi	50.3	151	0.5	0.3	0.05	0.15	A	Hi	Lo	0.98	0.02	0	Nil	C	B	Avg	A	D	-0.45
P031	M	23	Yes	5	S	Yes	0.8	Uni	Med	Ill	Light	Unemp	0	0	0	Lo	Hi	7.6	38	0.11	0.89	0	0	C	Lo	Nil	0.92	0.03	0.05	Lo	B	B	Avg	A	B	-0.69
P032	M	61	No	4	S	Yes	0.8	HS	Med	Emerg	Emerg	Unstab	30	36	0.15	Lo	Hi	8.5	34	0.12	0.68	0	0.2	C	Lo	Lo	0.92	0.02	0.06	Lo	C	B	Avg	B	C	-0.68
P033	M	57	No	10	L	Yes	0.95	HS	Med	Bad	Bad	Unstab	35	30	0	Lo	Hi	7.5	75	0.53	0.27	0	0.2	A	Hi	Lo	0.96	0.02	0.02	Lo	C	B	Avg	B	C	-0.42
P034	M	34	No	3	S	No	0	Uni	Lo	Light	Light	Unemp	0	0	0	Lo	Med	2	6	0	0.5	0	0.5	N.E.	Nil	Hi	0.78	0.05	0.17	Hi	C	B	NoCmt	B	C	0
P035	M	57	No	11	L	No	0	Uni	Med	Bad	Bad	Stab	33	60	0.1	Mid	Hi	18.2	200	0	1	0	0	N.E.	Nil	Nil	0.96	0.02	0.02	Lo	B	B	NoCmt	A	B	0
P036	M	55	No	6	S	Yes	0.8	HS	Med	Ill	Light	Unstab	30	36	0	Lo	Hi	10.3	62	0.6	0.3	0	0.1	A	Hi	Lo	0.95	0.01	0.04	Lo	C	C	Avg	B	C	-0.2
P037	F	35	No	5	S	Yes	0.8	HS	Lo	Bad	Bad	Unemp	0	0	0	Lo	Hi	7.8	39	0.66	0.34	0	0	A	Hi	Nil	0.94	0.01	0.05	Lo	C	B	Avg	B	C	-0.14
P038	M	40	Yes	5	S	No	0	HS	Med	Bad	Bad	Unstab	15	60	0.15	Mid	Med	5.2	26	0	1	0	0	N.E.	Nil	Nil	0.88	0.06	0.06	Lo	B	B	NoCmt	B	B	0
P039	F	54	Yes	18	L	No	0	HS	Med	Bad	Bad	Unstab	30	36	0.1	Lo	Med	2.4	43	0	0.9	0	0.1	N.E.	Nil	Lo	0.91	0.04	0.05	Lo	C	B	NoCmt	B	C	0
P040	M	37	No	5	S	No	0	HS	Med	Ill	Light	Stab	10	36	0.1	Lo	Med	1.8	9	0	1	0	0	N.E.	Nil	Nil	0.72	0.06	0.22	Hi	B	A	NoCmt	B	B	0
P041	F	21	No	6	S	No	0	HS	Lo	Ill	Light	Unstab	1	18	0	Lo	Lo	1	6.2	0	0.7	0.1	0.2	N.E.	Nil	Lo	0.83	0.17	0	Nil	C	C	Avg	B	B	0
P042	M	20	No	7	S	No	0	HS	Med	Bad	Bad	Unemp	0	0	0	Lo	Med	3.4	24	0	0.8	0.1	0.1	N.E.	Nil	Lo	0.92	0.04	0.04	Lo	C	B	NoCmt	B	C	0
P043	M	25	Yes	9	S	Yes	0.8	Uni	Hi	Ill	Light	Good	2	180	0.18	Mid	Med	2.4	22	0	1	0	0	C	Lo	Nil	0.86	0.05	0.09	Med	A	B	Avg	A	A	-0.8
P044	M	44	Yes	7	S	No	0	HS	Lo	Ill	Light	Unstab	15	24	0	Lo	Lo	1	7	0	0.9	0.1	0	N.E.	Nil	Nil	0.85	0.15	0	Nil	B	B	NoCmt	B	B	0
P045	M	33	No	5	S	No	0	HS	Med	Emerg	Emerg	Unstab	8	30	0.1	Lo	Med	3.6	18	0	0.6	0.1	0.3	N.E.	Nil	Med	0.86	0.04	0.1	Med	C	B	Avg	B	C	0
P046	M	33	No	2	S	No	0	JHS	Lo	Light	Light	Unstab	10	18	0	Lo	Med	3	6	0	0.6	0	0.4	N.E.	Nil	Hi	0.83	0.08	0.09	Med	C	B	NoCmt	B	C	0
P047	M	41	Yes	4	S	No	0	JHS	Lo	Ill	Light	Unstab	15	24	0	Lo	Lo	1.1	4.5	0	0.6	0.2	0.2	N.E.	Nil	Lo	0.9	0.05	0.05	Lo	C	B	NoCmt	B	C	0
P048	M	41	No	9	S	Yes	0.8	HS	Lo	Bad	Bad	Stab	15	30	0.15	Lo	Hi	7.6	68	0.39	0.46	0	0.15	B	Med	Lo	0.95	0.02	0.03	Lo	C	B	Avg	B	C	-0.41
P049	M	47	No	15	L	Yes	0.8	JHS	Med	Bad	Bad	Unstab	20	24	0	Lo	Lo	1.3	19	0.56	0.29	0	0.15	A	Hi	Lo	0.86	0.08	0.06	Lo	C	C	Avg	C	C	-0.24
P050	M	32	Yes	3	S	Yes	0	HS	Med	Light	Light	Unstab	7	36	0.1	Lo	Med	2	6	0	0.5	0.3	0.2	N.E.	Nil	Lo	0.76	0.08	0.16	Hi	C	A	Unsat	B	C	0
P051	M	32	Yes	4	S	No	0	HS	Lo	Bad	Bad	Unstab	7	24	0	Lo	Lo	1.5	6	0	0.8	0.2	0	N.E.	Nil	Nil	0.91	0.09	0	Nil	B	B	Avg	B	B	0
P052	M	37	No	7	S	Yes	0	HS	Med	Bad	Bad	Stab	10	36	0.1	Lo	Med	2.7	19	0	0.7	0.1	0.2	N.E.	Nil	Lo	0.92	0.03	0.05	Lo	C	B	Unsat	B	B	0
P053	F	56	Yes	6	S	Yes	0.8	HS	Med	Bad	Bad	Unstab	20	36	0.1	Lo	Med	3	18	0.34	0.5	0	0.16	B	Med	Lo	0.88	0.06	0.06	Lo	B	B	Avg	B	C	-0.46
P054	M	50	No	24	L	Yes	0.8	HS	Med	Emerg	Emerg	Stab	25	48	0.12	Lo	Med	3.4	82	0.4	0.4	0	0.2	B	Med	Lo	0.95	0.03	0.02	Lo	C	C	Avg	B	C	-0.4
P055	M	50	No	23	L	Yes	0	Uni	Hi	Emerg	Emerg	Stab	25	180	0.1	Mid	Med	5	115	0	1	0	0	N.E.	Nil	Nil	0.97	0.01	0.02	Lo	B	C	Unsat	B	B	0
P056	F	50	Yes	5	S	No	0	HS	Hi	Bad	Bad	Unemp	0	0	0	Lo	Med	2.6	13	0	1	0	0	N.E.	Nil	Nil	0.81	0.04	0.15	Med	A	A	Avg	A	A	0
P057	M	33	No	18	L	No	0	HS	Lo	Bad	Bad	Unstab	8	24	0	Lo	Med	1.7	30	0	0.4	0.1	0.5	N.E.	Nil	Hi	0.95	0.05	0	Nil	C	B	Avg	B	C	0
P058	F	39	Yes	20	L	No	0	Uni	Med	Bad	Bad	Stab	15	72	0.08	Mid	Med	1.6	32	0	0.9	0.1	0	N.E.	Nil	Nil	0.9	0.04	0.06	Lo	A	A	Avg	A	B	0
P059	M	43	No	5	S	No	0	HS	Lo	Light	Light	Unstab	18	26	0	Lo	Lo	1.4	7	0	0.7	0.1	0.2	N.E.	Nil	Lo	0.88	0.06	0.06	Lo	C	B	NoCmt	B	B	0
P060	M	30	No	7	S	No	0	HS	Lo	Light	Light	Unstab	5	36	0.1	Lo	Lo	0.7	5	0	0.8	0.2	0	N.E.	Nil	Nil	0.7	0.1	0.2	Hi	B	B	NoCmt	B	B	0
P061	M	37	No	4	S	No	0	HS	Lo	Ill	Light	Unstab	15	18	0	Lo	Med	2.4	9.5	0	0.6	0.1	0.3	N.E.	Nil	Med	0.8	0.1	0.1	Med	C	B	NoCmt	B	C	0
P062	M	22	Yes	4	S	No	0	HS	Lo	Light	Light	Unemp	0	0	0	Lo	Lo	1.3	5	0	0.8	0.2	0	N.E.	Nil	Nil	0.82	0.02	0.08	Med	B	B	NoCmt	B	B	0
P063	M	42	Yes	5	S	No	0	Uni	Med	Ill	Light	Stab	15	85	0.12	Mid	Hi	7.6	38	0	0.5	0.5	0	N.E.	Nil	Nil	0.93	0.02	0.05	Lo	A	B	NoCmt	B	B	0
P064	M	50	Yes	8	S	Yes	0.95	Uni	Hi	Light	Light	Stab	20	240	0.1	Hi	Med	2.1	17	0	1	0	0	C	Lo	Nil	0.83	0.06	0.11	Med	A	A	Avg	A	A	-0.95
P065	M	19	Yes	5	S	No	0	HS	Med	Ill	Light	Unstab	1	36	0.2	Lo	Med	1.6	8	0	0.9	0.1	0	N.E.	Nil	Nil	0.81	0.07	0.12	Med	B	A	NoCmt	B	B	0
P066	M	28	Yes	5	S	No	0	HS	Med	Ill	Light	Unstab	5	36	0.15	Lo	Med	1.6	8	0	0.8	0	0.2	N.E.	Nil	Lo	0.76	0.06	0.18	Hi	C	B	NoCmt	B	B	0
P067	F	21	No	14	L	No	0	Uni	Lo	Bad	Bad	Unemp	0	0	0	Lo	Med	3.1	43	0	0.8	0.1	0.1	N.E.	Nil	Lo	0.93	0.02	0.05	Lo	C	B	NoCmt	B	C	0
P068	M	28	No	19	L	No	0	HS	Med	Emerg	Emerg	Unstab	5	30	0.1	Lo	Med	2.6	49	0	0.7	0.1	0.2	N.E.	Nil	Lo	0.91	0.04	0.05	Lo	C	B	NoCmt	B	C	0
P069	F	33	No	8	S	No	0	HS	Lo	Ill	Light	Unstab	10	20	0	Lo	Med	1.6	13	0	0.65	0.05	0.3	N.E.	Nil	Med	0.77	0.08	0.15	Med	C	B	NoCmt	B	C	0
P070	F	43	No	5	S	No	0	HS	Lo	Ill	Light	Unstab	20	36	0.2	Lo	Med	2.1	10.5	0	0.55	0.1	0.35	N.E.	Nil	Hi	0.75	0.05	0.2	Hi	C	B	NoCmt	B	C	0
P071	M	21	No	5	S	No	0	HS	Lo	Ill	Light	Unemp	0	0	0	Lo	Med	3.2	16	0	0.55	0.1	0.35	N.E.	Nil	Hi	0.83	0.05	0.12	Med	C	B	NoCmt	B	C	0
P072	F	26	No	39	L	No	0	HS	Lo	Emerg	Emerg	Unemp	0	0	0	Lo	Med	4.4	170	0	0.7	0.25	0.05	N.E.	Nil	Lo	0.95	0.02	0.03	Lo	C	C	NoCmt	B	D	0
P073	M	44	No	10	L	Yes	0.8	HS	Med	Bad	Bad	Unstab	20	30	0.1	Lo	Med	2	20	0.3	0.45	0.05	0.2	B	Med	Lo	0.85	0.05	0.1	Med	C	B	Avg	B	C	-0.5
P074	F	66	No	13	L	Yes	0.95	JHS	Lo	Bad	Bad	N.A.	35	20	0	Lo	Hi	5.5	72	0.64	0	0.36	0	A	Hi	Nil	0.95	0.02	0.03	Lo	D	B	Avg	B	D	-0.31
P075	M	56	No	10	L	Yes	0.95	Uni	Med	Bad	Bad	Stab	30	42	0.15	Lo	Med	3.3	33	0.73	0.15	0.05	0.07	A	Hi	Lo	0.9	0.03	0.07	Lo	C	B	Avg	B	C	-0.22
P076	M	31	No	4	S	Yes	0.3	Uni	Med	Ill	Light	Unstab	6	36	0.1	Lo	Med	3.3	13	0.15	0.75	0	0.1	C	Lo	Lo	0.84	0.05	0.11	Med	C	B	Avg	B	B	-0.15
P077	M	52	Yes	8	S	Yes	0.8	HS	Lo	Ill	Light	Unstab	25	24	0	Lo	Hi	7.3	58	0.52	0.34	0.04	0.1	A	Hi	Lo	0.94	0.02	0.04	Lo	C	B	Avg	B	C	-0.28
P078	F	40	No	9	S	No	0	HS	Lo	Bad	Bad	Unemp	15	0	0	Lo	Med	3.2	29	0	0.4	0.4	0.2	N.E.	Nil	Lo	0.9	0.03	0.07	Lo	C	B	NoCmt	B	B	0
P079	F	52	No	3	S	No	0	HS	Lo	Ill	Light	Unemp	0	0	0	Lo	Hi	10.3	31	0	0.7	0.2	0.1	N.E.	Nil	Lo	0.91	0.03	0.06	Lo	C	B	NoCmt	B	B	0
P080	M	24	No	11	L	No	0	HS	Med	Ill	Light	Stab	2	42	0.15	Lo	Lo	1.4	15.5	0	0.9	0.1	0	N.E.	Nil	Nil	0.82	0.06	0.12	Med	B	B	NoCmt	B	B	0
P081	M	8	No	15	L	Yes	0.8	JHS	Med	Bad	Bad	N.A.	0	0	0	Lo	Med	2.9	43.5	0.41	0.4	0	0.19	B	Med	Lo	0.92	0.03	0.05	Lo	C	B	Avg	B	C	-0.39
P082	M	20	No	3	S	No	0	HS	Lo	Ill	Light	Unemp	0	0	0	Lo	Med	3.7	11	0	0.6	0	0.4	N.E.	Nil	Hi	0.82	0.01	0.17	Hi	C	B	NoCmt	B	C	0
P083	M	46	No	2	S	No	0	HS	Med	Ill	Light	Unstab	25	24	0	Lo	Med	2	4	0	0.3	0	0.7	N.E.	Nil	Hi	0.98	0.01	0.01	Lo	C	B	NoCmt	B	C	0
P084	M	21	No	5	S	No	0	Uni	Med	Emerg	Emerg	N.A.	0	0	0	Lo	Med	3	15	0	0.7	0	0.3	N.E.	Nil	Med	0.83	0.04	0.13	Med	C	B	NoCmt	B	B	0
P085	M	50	No	15	L	No	0	HS	Med	Emerg	Emerg	Stab	20	30	0	Lo	Hi	5.7	85	0	1	0	0	N.E.	Nil	Nil	0.95	0.02	0.03	Lo	B	B	NoCmt	B	B	0
P086	F	55	No	5	S	No	0	HS	Hi	Bad	Bad	N.A.	0	0	0	Lo	Hi	5.6	28	0	1	0	0	N.E.	Nil	Nil	0.9	0.02	0.08	Med	A	B	NoCmt	B	A	0
P087	M	56	No	9	S	Yes	0.8	HS	Lo	Bad	Bad	Unstab	30	18	0	Lo	Hi	6.1	55	0.75	0.15	0	0.1	A	Hi	Lo	0.96	0.04	0	Nil	C	B	Satis	B	D	-0.05
P088	M	42	No	9	S	Yes	0.8	HS	Med	Bad	Bad	Unstab	17	36	0.15	Lo	Hi	8.2	74	0.17	0.6	0	0.23	C	Lo	Med	0.93	0.03	0.04	Lo	C	B	Unsat	B	D	-0.63
P089	F	31	No	4	S	No	0	HS	Med	Bad	Bad	Unstab	5	48	0	Lo	Hi	5.5	22	0	1	0	0	N.E.	Nil	Nil	0.53	0.02	0.45	Hi	C	B	Avg	B	C	0
P090	F	51	No	5	S	Yes	0.95	JHS	Lo	Emerg	Emerg	Unstab	30	18	0	Lo	Hi	21	105	0.45	0	0	0.55	B	Med	Hi	0.96	0.04	0	Nil	D	C	Avg	B	D	-0.5
P091	M	27	No	7	S	No	0	Uni	Med	Bad	Bad	Stab	3	48	0	Lo	Med	2.4	17	0	1	0	0	N.E.	Nil	Nil	0.95	0.05	0	Nil	B	B	Avg	A	B	0
P092	M	52	Yes	13	L	No	0	Uni	Hi	Emerg	Emerg	Stab	15	400	0.4	Hi	Med	2.8	36	0	1	0	0	N.E.	Nil	Nil	0.98	0.02	0	Nil	A	A	Satis	A	A	0
P093	F	42	Yes	6	S	No	0	HS	Med	Ill	Light	Unstab	10	36	0.1	Lo	Med	3.2	19	0	1	0	0	N.E.	Nil	Nil	0.87	0.03	0.1	Med	B	B	NoCmt	B	B	0
P094	M	44	Yes	5	S	Yes	0	HS	Med	Emerg	Emerg	Stab	15	42	0.1	Lo	Hi	28.4	142	0	0.5	0.3	0.2	N.E.	Nil	Lo	0.95	0.02	0.03	Lo	C	B	Unsat	B	C	0
P095	M	49	No	6	S	Yes	0.8	HS	Med	Bad	Bad	Unstab	20	42	0.1	Lo	Hi	8.2	49	0.62	0.18	0	0.2	A	Hi	Lo	0.95	0.01	0.04	Lo	C	C	Satis	A	C	-0.18
P096	F	47	No	8	S	Yes	0.95	HS	Med	Emerg	Emerg	Stab	20	42	0.1	Lo	Med	4.4	35	0.59	0.21	0	0.2	A	Hi	Lo	0.8	0.03	0.17	Hi	C	B	Satis	B	B	-0.36
P097	M	31	Yes	5	S	No	0	Uni	Med	Ill	Light	Stab	2	120	0.3	Mid	Med	2	10	0	1	0	0	N.E.	Nil	Nil	0.7	0.05	0.25	Hi	B	A	Avg	A	B	0
P098	M	84	No	7	S	Yes	0	HS	Hi	Bad	Bad	N.A.	35	48	0.15	Lo	Med	2.1	15	0	1	0	0	N.E.	Nil	Nil	0.87	0.04	0.09	Med	A	B	Avg	A	A	0
P099	M	41	Yes	7	S	Yes	0	Uni	Hi	Ill	Light	Stab	10	140	0	Mid	Med	2.1	15	0	1	0	0	N.E.	Nil	Nil	0.82	0.05	0.13	Med	B	A	Avg	A	B	0
P100	F	60	No	9	S	No	0	HS	Med	Bad	Bad	Unstab	30	35	0	Lo	Hi	5.7	51	0	0.6	0	0.4	N.E.	Nil	Hi	0.98	0.02	0	Nil	C	C	Avg	A	C	0
P101	M	65	No	14	L	Yes	0.95	Uni	Med	Emerg	Emerg	Stab	30	60	0.1	Mid	Hi	30.4	425	0.16	0.71	0.06	0.07	C	Lo	Lo	0.98	0.01	0.01	Lo	C	C	Unsat	B	C	-0.79
P102	M	25	No	17	L	Yes	0.8	HS	Med	Emerg	Emerg	Stab	2	42	0	Lo	Med	4.9	83	0.63	0.27	0	0.1	A	Hi	Lo	0.98	0.02	0	Nil	C	B	Satis	A	B	-0.17
P103	M	36	Yes	10	L	No	0	HS	Med	Emerg	Emerg	Unstab	10	45	0	Lo	Med	2.2	21.5	0	1	0	0	N.E.	Nil	Nil	0.95	0.05	0	Nil	B	B	NoCmt	B	B	0
P104	F	41	Yes	11	L	No	0	HS	Med	Bad	Bad	Unstab	15	48	0.25	Lo	Lo	1.1	12.5	0	0.6	0.3	0.1	N.E.	Nil	Lo	0.76	0.08	0.16	Hi	C	B	NoCmt	B	B	0
P105	M	61	No	32	L	Yes	0.95	Uni	Med	Bad	Bad	Stab	40	42	0	Lo	Med	1.9	62	0.55	0.45	0	0	A	Hi	Nil	0.85	0.06	0.09	Med	B	B	Satis	A	B	-0.4
P106	F	17	No	13	L	Yes	0.8	HS	Med	Bad	Bad	N.A.	0	0	0	Lo	Hi	10.1	131	0.42	0.38	0	0.2	B	Med	Lo	0.99	0.01	0	Nil	C	C	Satis	A	C	-0.38
P107	F	59	No	16	L	No	0	HS	Med	Bad	Bad	Unstab	30	30	0	Lo	Med	1.9	30.5	0	0.8	0	0.2	N.E.	Nil	Lo	0.89	0.05	0.06	Lo	C	B	Avg	B	B	0
P108	F	63	Yes	9	S	No	0	HS	Med	Bad	Bad	Unemp	20	48	0.2	Lo	Med	3.7	33	0	1	0	0	N.E.	Nil	Nil	0.97	0.03	0	Nil	B	B	Avg	A	B	0
P109	F	13	No	9	S	Yes	0.8	JHS	Med	Bad	Bad	N.A.	0	0	0	Lo	Med	1.8	16.5	0.12	0.88	0	0	C	Lo	Nil	0.88	0.06	0.06	Lo	C	B	Avg	B	C	-0.68
P110	M	35	No	15	L	No	0	Uni	Med	Bad	Bad	Stab	10	60	0	Mid	Med	2.4	36	0	1	0	0	N.E.	Nil	Nil	0.83	0.08	0.09	Med	C	C	NoCmt	B	B	0
P111	F	23	No	12	L	Yes	0.8	Uni	Med	Bad	Bad	Unemp	0	0	0	Lo	Hi	13.3	159	0.04	0.11	0	0.85	C	Lo	Hi	0.94	0.06	0	Nil	C	B	Unsat	B	C	-0.76
P112	F	16	No	14	L	Yes	0.95	JHS	Lo	Emerg	Emerg	N.A.	0	0	0	Lo	Med	4.1	57	0.32	0.68	0	0	B	Med	Nil	0.82	0.01	0.17	Hi	C	C	Avg	B	C	-0.63
P113	M	84	No	13	L	Yes	0.95	Uni	Med	Bad	Bad	N.A.	40	42	0.2	Lo	Med	2.4	31	0.11	0.89	0	0	C	Lo	Nil	0.77	0.04	0.19	Hi	B	B	Avg	A	B	-0.84
P114	M	67	No	21	L	Yes	0.8	HS	Med	Bad	Bad	Unstab	40	48	0	Lo	Med	3.1	66	0.66	0	0	0.34	A	Hi	Hi	0.96	0.04	0	Nil	C	C	Satis	A	B	-0.14
P115	M	37	Yes	11	L	No	0	Uni	Med	Ill	Light	Stab	15	108	0.3	Mid	Med	2.7	30	0	1	0	0	N.E.	Nil	Nil	0.97	0.03	0	Nil	B	B	Avg	A	B	0
P116	F	22	Yes	6	S	Yes	0.8	Uni	Med	Ill	Light	Stab	2	36	0	Lo	Med	2.2	13	0.16	0.84	0	0	C	Lo	Nil	0.94	0.06	0	Nil	B	B	Unsat	B	B	-0.64
P117	M	47	No	14	L	No	0	HS	Med	Emerg	Emerg	Unstab	22	48	0	Lo	Med	5.2	73	0	1	0	0	N.E.	Nil	Nil	0.95	0.05	0	Nil	C	C	Unsat	B	C	0
P118	M	26	No	16	L	No	0	HS	Med	Emerg	Emerg	Unstab	3	36	0	Lo	Hi	12.5	200	0	0.3	0	0.7	N.E.	Nil	Hi	0.96	0.02	0.02	Lo	D	B	NoCmt	B	D	0
P119	F	22	Yes	5	S	No	0	Uni	Med	Ill	Light	Unemp	0	0	0	Lo	Med	1.9	9.5	0	1	0	0	N.E.	Nil	Nil	0.95	0.05	0	Nil	B	A	Avg	A	B	0
P120	M	48	No	12	L	No	0	HS	Med	Emerg	Emerg	Unstab	20	60	0	Mid	Med	2.8	33	0	0.5	0	0.5	N.E.	Nil	Hi	0.95	0.05	0	Nil	C	C	NoCmt	B	C	0
P121	F	55	No	7	S	Yes	0.8	HS	Med	Ill	Light	Unemp	20	0	0	Lo	Med	4.1	29	0.22	0.78	0	0	C	Lo	Nil	0.89	0.04	0.07	Lo	B	B	Avg	A	B	-0.58
P122	M	46	No	9	S	Yes	0.8	HS	Med	Bad	Bad	Unstab	20	36	0	Lo	Hi	10.9	98	0.36	0.23	0	0.41	B	Med	Hi	0.97	0.01	0.02	Lo	C	B	Satis	A	C	-0.44
P123	F	28	No	5	S	Yes	0.8	HS	Lo	Bad	Bad	Unstab	8	18	0	Lo	Hi	6.8	34	0.11	0.15	0	0.74	C	Lo	Hi	0.93	0.01	0.07	Lo	C	B	Avg	B	D	-0.69
P124	M	52	No	8	S	Yes	0.8	HS	Med	Bad	Bad	Unstab	27	72	0.15	Mid	Hi	8.5	68	0.51	0.39	0	0.1	A	Hi	Lo	0.99	0.01	0	Nil	C	B	Satis	A	B	-0.29
P125	M	43	No	8	S	No	0	HS	Med	Ill	Light	Unstab	20	36	0	Lo	Med	2.1	17	0	1	0	0	N.E.	Nil	Nil	0.91	0.09	0	Nil	C	B	NoCmt	B	B	0
P126	M	31	No	18	L	No	0	HS	Med	Bad	Bad	Unstab	10	36	0	Lo	Med	1.7	30	0	0.3	0	0.7	N.E.	Nil	Hi	0.93	0.07	0	Nil	C	B	NoCmt	B	C	0
P127	M	25	No	7	S	No	0	HS	Med	Emerg	Emerg	Unstab	3	36	0	Lo	Med	3.7	26	0	1	0	0	N.E.	Nil	Nil	0.78	0.15	0.07	Lo	C	C	NoCmt	B	C	0
P128	M	38	No	6	S	No	0	HS	Med	Ill	Light	Unstab	10	60	0	Mid	Lo	1.2	7	0	1	0	0	N.E.	Nil	Nil	0.93	0.07	0	Nil	B	A	NoCmt	A	B	0
P129	M	55	No	7	S	Yes	0.95	HS	Med	Bad	Bad	Stab	30	60	0.1	Mid	Med	2.471428571	17.3	0.77	0.23	0	0	A	Hi	Nil	0.81	0.7	0.12	Med	A	B	Satis	A	A	-0.18
P130	F	25	No	7	S	Yes	0.8	Uni	Hi	Ill	Light	Stab	4	240	0.2	Hi	Lo	1.357142857	9.5	0.21	0.79	0	0	C	Lo	Nil	0.47	0.21	0.32	Hi	A	A	Satis	A	A	-0.59
P131	F	67	Yes	3	S	Yes	0.95	JHS	Lo	Ill	Light	N.A.	40	40	0	Lo	Lo	1	3	0.17	0.83	0	0	C	Lo	Nil	1	0	0	Nil	B	B	Vsat	B	B	-0.78
P132	F	36	No	20	L	No	0	JHS	Lo	Bad	Bad	Unstab	15	40	0	Lo	Hi	7	140	0	0	0.72	0.28	N.E.	Nil	Med	0.96	0.04	0	Nil	D	C	NoCmt	A	D	0
P133	F	51	No	15	L	No	0	JHS	Lo	Bad	Bad	Unstab	30	30	0	Lo	Med	2	30	0	0	0.83	0.17	N.E.	Nil	Lo	0.87	0.13	0	Nil	D	B	NoCmt	A	D	0
P134	F	23	No	40	L	No	0	Uni	Med	Emerg	Emerg	Unstab	3	40	0	Lo	Med	5	200	0	0.18	0	0.82	N.E.	Nil	Hi	0.95	0.05	0	Nil	D	C	NoCmt	A	D	0
P135	F	60	Yes	3	S	Yes	0.8	Uni	Med	Bad	Bad	Stab	30	40	0	Lo	Med	4	12	0.1	0.9	0	0	C	Lo	Nil	1	0	0	Nil	A	B	Satis	A	A	-0.7
P136	F	26	No	4	S	No	0	Uni	Lo	Ill	Light	Unstab	4	42	0.5	Lo	Lo	1	4	0	1	0	0	N.E.	Nil	Nil	1	0	0	Nil	A	B	NoCmt	A	B	0
P137	M	31	No	5	S	No	0	Uni	Med	Ill	Light	Stab	8	70	0.05	Mid	Lo	1.3	6.5	0	1	0	0	N.E.	Nil	Nil	0.95	0	0.05	Lo	A	B	Avg	B	B	0
P138	M	34	No	3	S	Yes	0.8	HS	Med	Light	Light	Stab	11	70	0.07	Mid	Lo	1.333333333	4	0.4	0.6	0	0	B	Med	Nil	0.95	0	0.05	Lo	A	A	Avg	C	B	-0.4
P139	M	31	Yes	12	L	Yes	0.8	HS	Lo	Bad	Bad	Unstab	8	24	0	Lo	Med	5.25	63	0.04	0.76	0	0.2	C	Lo	Lo	0.97	0.03	0	Nil	C	B	Unsat	B	C	-0.76
P140	M	36	No	5	S	No	0	HS	Med	Emerg	Emerg	Unstab	10	60	0.1	Mid	Med	2.4	12	0	1	0	0	N.E.	Nil	Nil	0.84	0.16	0	Nil	C	B	NoCmt	B	B	0
P141	F	45	No	10	L	Yes	0.8	HS	Med	Bad	Bad	Unstab	20	36	0.15	Lo	Hi	5.8	58	0.6	0.1	0	0.3	A	Hi	Med	0.95	0.05	0	Nil	C	B	Satis	A	C	-0.2
P142	M	46	No	22	L	Yes	0.8	HS	Med	Bad	Bad	Unstab	20	30	0	Lo	Med	5.068181818	111.5	0.57	0.23	0	0.2	A	Hi	Lo	0.98	0.02	0	Nil	C	B	Satis	A	C	-0.23
P143	M	56	No	10	L	Yes	0.8	HS	Med	Bad	Bad	Unstab	30	36	0.1	Lo	Med	3.8	38	0.5	0.5	0	0	A	Hi	Nil	0.98	0.02	0	Nil	B	C	Satis	B	B	-0.3
P144	F	30	No	52	L	Yes	0.95	HS	Lo	Bad	Bad	Unemp	0	0	0	Lo	Hi	7.173076923	373	0.72	0.28	0	0	A	Hi	Nil	0.97	0.03	0	Nil	C	B	Satis	A	C	-0.23
P145	F	52	No	4	S	No	0	HS	Med	Bad	Bad	Unstab	27	36	0.1	Lo	Med	3.25	13	0	1	0	0	N.E.	Nil	Nil	0.62	0.15	0.23	Hi	B	C	NoCmt	B	B	0
P146	F	14	No	11	L	Yes	0.8	JHS	Lo	Emerg	Emerg	N.A.	0	0	0	Lo	Med	3.363636364	37	0.45	0.25	0	0.3	B	Med	Med	0.94	0.06	0	Nil	C	C	Satis	B	C	-0.35
P147	M	35	No	15	L	No	0	HS	Med	Emerg	Emerg	Unstab	10	42	0	Lo	Med	5.2	78	0	0.25	0	0.75	N.E.	Nil	Hi	0.96	0.04	0	Nil	C	C	NoCmt	B	D	0
P148	M	50	No	16	L	No	0	HS	Med	Emerg	Emerg	Stab	25	36	0	Lo	Lo	1.375	22	0	0.7	0	0.3	N.E.	Nil	Med	0.82	0.18	0	Nil	C	B	NoCmt	B	C	0
P149	M	48	Yes	53	L	No	0	HS	Med	Emerg	Emerg	Unstab	25	48	0	Lo	Hi	12.54716981	665	0	0.5	0	0.5	N.E.	Nil	Hi	1	0	0	Nil	D	C	Avg	A	D	0
P150	M	16	No	10	L	No	0	JHS	Med	Emerg	Emerg	N.A.	0	0	0	Lo	Med	1.85	18.5	0	1	0	0	N.E.	Nil	Nil	0.81	0.19	0	Nil	C	C	NoCmt	B	C	0
P151	M	64	No	41	L	Yes	0.8	HS	Med	Emerg	Emerg	Unstab	40	36	0	Lo	Lo	1.414634146	58	0.61	0	0	0.39	A	Hi	Hi	0.89	0.08	0.03	Lo	C	C	Satis	C	D	-0.19
P152	F	56	No	6	S	Yes	0.8	HS	Lo	Bad	Bad	Unstab	30	18	0	Lo	Hi	6.5	39	0.72	0.18	0	0.1	A	Hi	Lo	0.91	0.09	0	Nil	C	C	Satis	B	C	-0.08
P153	F	52	No	4	S	No	0	HS	Med	Emerg	Emerg	Unstab	27	72	0.15	Mid	Hi	10	40	0	1	0	0	N.E.	Nil	Nil	0.95	0.05	0	Nil	B	C	NoCmt	B	B	0
P154	M	60	Yes	5	S	No	0	HS	Hi	Bad	Bad	Good	30	180	0.2	Mid	Hi	8.4	42	0	1	0	0	N.E.	Nil	Nil	0.85	0.01	0.14	Med	A	C	NoCmt	A	A	0
P155	M	41	Yes	6	S	No	0	HS	Med	Emerg	Emerg	Unstab	15	42	0	Lo	Hi	9.166666667	55	0	0.7	0	0.3	N.E.	Nil	Med	0.96	0.04	0	Nil	C	C	NoCmt	B	C	0
P156	M	67	Yes	35	L	Yes	0.95	Grad	Hi	Emerg	Emerg	Good	45	500	0.6	Hi	Hi	6.571428571	230	0.6	0.4	0	0	A	Hi	Nil	0.78	0	0.22	Hi	A	C	Satis	B	A	-0.35
P157	F	32	No	3	S	No	0	HS	Med	Ill	Light	Stab	7	60	0.1	Mid	Med	3.333333333	10	0	1	0	0	N.E.	Nil	Nil	0.5	0.3	0.2	Hi	A	A	NoCmt	A	A	0	19-8 Hospital
P158	F	54	Yes	29	L	Yes	0.8	HS	Med	Emerg	Emerg	Good	25	140	0.1	Mid	Med	2.989655172	86.7	0.55	0.45	0	0	A	Hi	Nil	0.69	0.19	0.12	Med	B	A	Avg	B	B	-0.25	Bach Mai
P159	M	50	No	7	S	Yes	0	HS	Med	Bad	Bad	Stab	30	60	0.1	Mid	Lo	1.142857143	8	0	1	0	0	N.E.	Nil	Nil	0.75	0.12	0.13	Med	A	A	Satis	A	A	0	Thong Nhat Hospital
P160	F	26	Yes	3	S	Yes	0.75	Uni	Med	Ill	Light	Stab	6	60	0.1	Mid	Lo	0.7	2.1	0.29	0.71	0	0	B	Med	Nil	0.38	0.43	0.19	Hi	A	A	Satis	B	A	-0.46	Hai Hau Clinic
P161	M	58	Yes	10	L	Yes	0.95	HS	Med	Bad	Bad	Stab	30	84	0.1	Mid	Med	1.52	15.2	0.81	0.19	0	0	A	Hi	Nil	0.85	0.1	0.05	Lo	A	B	Satis	B	B	-0.14	Kien An Hospital (Hai Phong)
P162	F	26	No	12	L	Yes	0.8	Uni	Med	Bad	Bad	Stab	4	120	0.1	Mid	Lo	1.5	18	0.46	0.54	0	0	A	Hi	Nil	0.65	0.07	0.28	Hi	A	B	Satis	A	B	-0.34	Tumor Hospital Hanoi
P163	M	59	Yes	5	S	Yes	0.95	HS	Med	Ill	Light	Stab	30	60	0.05	Mid	Lo	1.3	6.5	0.78	0.22	0	0	A	Hi	Nil	0.83	0.12	0.05	Lo	A	A	Satis	B	B	-0.17	Vinh Bao Clinic Hai Phong
P164	F	28	Yes	5	S	No	0	Uni	Hi	Ill	Light	Stab	5	180	0.1	Mid	Lo	1	5	0	1	0	0	N.E.	Nil	Nil	0.4	0	0.6	Hi	A	A	NoCmt	B	A	0	San Nhi Hanoi
P165	F	23	Yes	4	S	Yes	0.7	Uni	Hi	Ill	Light	Stab	2	120	0.1	Mid	Lo	1.3	5.2	0.47	0.53	0	0	A	Hi	Nil	0.67	0.23	0.1	Med	A	A	Avg	A	A	-0.23	San Nhi Hung Yen
P166	F	21	No	6	S	Yes	0.8	Uni	Med	Emerg	Emerg	N.A.	0	0	0	Lo	Lo	0.633333333	3.8	0.42	0.58	0	0	B	Med	Nil	0.53	0.47	0	Nil	A	A	Satis	A	A	-0.38	Central Tropical Diseases Hospital
P167	F	25	Yes	7	S	Yes	0.5	Uni	Med	Ill	Light	Stab	2	72	0.1	Mid	Lo	0.442857143	3.1	0.16	0.84	0	0	C	Lo	Nil	0.32	0.68	0	Nil	A	A	Avg	B	A	-0.34	Hai Duong Clinic
P168	F	24	Yes	5	S	No	0	HS	Med	Ill	Light	Stab	4	60	0.1	Mid	Med	2	10	0	1	0	0	N.E.	Nil	Nil	0.2	0.65	0.15	Med	A	A	NoCmt	A	A	0	Thuong Tin Hospital
P169	F	21	Yes	7	S	Yes	0.8	HS	Hi	Ill	Light	Stab	2	120	0.1	Mid	Med	1.657142857	11.6	0.43	0.57	0	0	B	Med	Nil	0.54	0.33	0.13	Med	A	A	Satis	A	A	-0.37	Uong Bi Hospital
P170	M	62	No	13	L	Yes	1	Uni	Med	Ill	Light	Stab	40	48	0.2	Lo	Med	2.692307692	35	0.48	0.52	0	0	A	Hi	Nil	0.91	0.03	0.06	Lo	C	B	Satis	A	B	-0.52
P171	F	14	No	7	S	Yes	0.8	HS	Med	Bad	Bad	N.A.	0	0	0	Lo	Med	2.571428571	18	0.13	0.87	0	0	C	Lo	Nil	0.87	0.13	0	Nil	B	B	Avg	A	B	-0.67
P172	F	77	No	10	L	Yes	1	HS	Med	Bad	Bad	N.A.	0	0	0	Lo	Hi	7.35	73.5	0.56	0	0	0.44	A	Hi	Hi	0.98	0.02	0	Nil	C	B	Avg	A	C	-0.44
P173	M	39	No	9	S	No	0	HS	Med	Bad	Bad	Unstab	15	96	0.25	Mid	Med	5.055555556	45.5	0	1	0	0	N.E.	Nil	Nil	0.91	0.04	0.05	Lo	C	B	NoCmt	A	B	0
P174	M	52	No	7	S	No	0	HS	Med	Bad	Bad	Stab	27	48	0.1	Lo	Med	1.571428571	11	0	1	0	0	N.E.	Nil	Nil	0.73	0.18	0.09	Med	C	B	Unsat	B	B	0
P175	M	59	Yes	10	L	No	0	HS	Hi	Bad	Bad	Stab	30	120	0.3	Mid	Med	2.6	26	0	1	0	0	N.E.	Nil	Nil	0.85	0.04	0.11	Med	B	C	Avg	B	B	0
P176	M	48	No	7	S	No	0	HS	Med	Emerg	Emerg	Stab	23	48	0.25	Lo	Hi	7.285714286	51	0	1	0	0	N.E.	Nil	Nil	0.69	0.12	0.19	Hi	C	C	Avg	B	B	0
P177	F	78	Yes	17	L	Yes	1	Uni	Med	Bad	Bad	Stab	50	48	0.3	Lo	Med	4.852941176	82.5	0.58	0.42	0	0	A	Hi	Nil	0.95	0.01	0.04	Lo	A	B	Satis	A	A	-0.42
P178	F	41	No	5	S	No	0	HS	Med	Emerg	Emerg	Unstab	16	48	0.1	Lo	Med	2.3	11.5	0	1	0	0	N.E.	Nil	Nil	0.96	0.04	0	Nil	B	B	NoCmt	A	B	0
P179	M	28	No	6	S	No	0	HS	Med	Emerg	Emerg	Unstab	4	42	0	Lo	Med	3.166666667	19	0	0.3	0	0.7	N.E.	Nil	Hi	0.84	0.05	0.11	Med	C	B	NoCmt	B	C	0
P180	M	40	No	6	S	No	0	HS	Med	Ill	Light	Unstab	15	48	0.1	Lo	Med	3.666666667	22	0	1	0	0	N.E.	Nil	Nil	0.95	0.05	0	Nil	B	B	NoCmt	B	B	0
P181	F	37	No	5	S	No	0	HS	Med	Bad	Bad	Unstab	12	36	0.1	Lo	Med	3.2	16	0	1	0	0	N.E.	Nil	Nil	0.47	0.53	0	Nil	C	C	NoCmt	B	B	0
P182	M	23	No	8	S	No	0	Uni	Med	Emerg	Emerg	Unstab	1	48	0	Lo	Med	2.75	22	0	1	0	0	N.E.	Nil	Nil	0.95	0.05	0	Nil	B	B	NoCmt	A	B	0
P183	M	62	No	7	S	Yes	1	HS	Med	Emerg	Emerg	Stab	37	36	0	Lo	Med	2	14	0.6	0.4	0	0	A	Hi	Nil	0.96	0.04	0	Nil	C	B	Avg	B	C	-0.4
P184	M	24	No	25	L	No	0	HS	Med	Bad	Bad	Unemp	0	0	0	Lo	Lo	0.72	18	0	1	0	0	N.E.	Nil	Nil	0.86	0.14	0	Nil	C	B	NoCmt	B	C	0
P185	M	56	Yes	9	S	Yes	0.8	HS	Med	Bad	Bad	Unstab	30	42	0.1	Lo	Hi	7.166666667	64.5	0.55	0.45	0	0	A	Hi	Nil	0.98	0.02	0	Nil	C	B	Avg	B	B	-0.25
P186	M	62	Yes	11	L	Yes	0.8	HS	Med	Bad	Bad	Unstab	37	36	0.1	Lo	Med	3.090909091	34	0.63	0.37	0	0	A	Hi	Nil	0.94	0.02	0.04	Lo	B	B	Satis	A	B	-0.17
P187	M	44	No	5	S	No	0	HS	Med	Ill	Light	Stab	20	72	0.25	Mid	Hi	7.6	38	0	1	0	0	N.E.	Nil	Nil	0.87	0.02	0.11	Med	B	B	NoCmt	A	B	0
P188	F	47	No	5	S	No	0	JHS	Med	Bad	Bad	Unstab	25	30	0.1	Lo	Hi	13.5	67.5	0	1	0	0	N.E.	Nil	Nil	0.98	0.02	0	Nil	C	B	NoCmt	B	C	0
P189	F	74	Yes	19	L	Yes	0.8	HS	Hi	Bad	Bad	N.A.	40	72	0.2	Mid	Med	4.631578947	88	0.48	0.52	0	0	A	Hi	Nil	0.94	0.02	0.04	Lo	B	B	Avg	B	B	-0.32
P190	M	51	No	5	S	Yes	0.95	HS	Lo	Bad	Bad	Unstab	25	12	0	Lo	Hi	13	65	0.65	0.35	0	0	A	Hi	Nil	0.98	0.01	0.01	Lo	C	B	Avg	B	D	-0.3
P191	M	72	Yes	12	L	Yes	0.95	HS	Med	Bad	Bad	Stab	45	46	0.3	Lo	Med	2.083333333	25	0.36	0.64	0	0	B	Med	Nil	0.83	0.05	0.12	Med	B	B	Avg	B	B	-0.59
P192	M	29	No	9	S	No	0	HS	Med	Emerg	Emerg	Unemp	0	0	0	Lo	Med	4.444444444	40	0	1	0	0	N.E.	Nil	Nil	0.5	0.25	0.25	Hi	C	C	NoCmt	B	B	0
P193	F	72	Yes	7	S	No	0	HS	Hi	Emerg	Emerg	Stab	45	36	1	Lo	Med	3.357142857	23.5	0	1	0	0	N.E.	Nil	Nil	0.71	0.03	0.21	Hi	A	B	NoCmt	B	A	0
P194	F	60	No	8	S	Yes	0.95	JHS	Lo	Emerg	Emerg	Unemp	35	0	0	Lo	Hi	6	48	0.69	0.31	0	0	A	Hi	Nil	0.96	0.04	0	Nil	D	C	Avg	B	D	-0.26
P195	M	58	No	14	L	No	0	HS	Med	Emerg	Emerg	Unstab	35	30	0	Lo	Med	4.035714286	56.5	0	1	0	0	N.E.	Nil	Nil	0.95	0.02	0.03	Lo	C	C	NoCmt	B	C	0
P196	M	32	No	6	S	No	0	HS	Lo	Emerg	Emerg	Unemp	5	0	0	Lo	Med	3.333333333	20	0	0	1	0	N.E.	Nil	Nil	0.45	0.3	0.25	Hi	D	B	NoCmt	B	D	0
P197	M	18	No	11	L	No	0	HS	Med	Emerg	Emerg	Unemp	0	0	0	Lo	Med	4.727272727	52	0	0.1	0	0.9	N.E.	Nil	Hi	0.62	0.19	0.19	Hi	C	C	NoCmt	B	C	0
P198	F	47	No	9	S	No	0	Uni	Hi	Emerg	Emerg	Stab	22	120	0.3	Mid	Hi	20	180	0	1	0	0	N.E.	Nil	Nil	0.81	0.08	0.11	Med	B	B	NoCmt	B	B	0
P199	F	52	No	11	L	Yes	0.8	Uni	Med	Bad	Bad	Stab	25	72	0.15	Mid	Med	3.181818182	35	0.6	0.2	0	0.2	A	Hi	Lo	0.91	0.03	0.06	Lo	C	A	Avg	A	B	-0.2
P200	M	62	No	8	S	Yes	1	HS	Med	Bad	Bad	Stab	40	60	0.2	Mid	Med	5.375	43	0.48	0.52	0	0	A	Hi	Nil	0.79	0.02	0.19	Hi	C	B	Avg	A	B	-0.52
P201	F	43	Yes	8	S	Yes	0.8	HS	Med	Bad	Bad	Unstab	20	24	0.1	Lo	Med	5.375	43	0.48	0.52	0	0	A	Hi	Nil	0.98	0.02	0	Nil	C	B	Avg	A	C	-0.32
P202	M	52	No	14	L	Yes	0.8	HS	Med	Bad	Bad	Unstab	25	36	0.1	Lo	Med	2.5	35	0.41	0	0	0.59	B	Med	Hi	0.96	0.04	0	Nil	C	C	Avg	B	D	-0.39
P203	F	27	Yes	8	S	No	0	HS	Med	Emerg	Emerg	Unemp	0	0	0	Lo	Med	2.625	21	0	1	0	0	N.E.	Nil	Nil	0.97	0.03	0	Nil	C	B	NoCmt	A	B	0
P204	M	22	Yes	6	S	No	0	HS	Med	Emerg	Emerg	Unstab	1	30	0	Lo	Med	4.25	25.5	0	1	0	0	N.E.	Nil	Nil	0.98	0.02	0	Nil	B	B	NoCmt	A	B	0
P205	M	14	No	13	L	Yes	0.95	JHS	Lo	Bad	Bad	N.A.	0	0	0	Lo	Hi	10.03846154	130.5	0.47	0.53	0	0	A	Hi	Nil	0.95	0.01	0.04	Lo	C	B	Satis	A	C	-0.48
P206	F	62	No	12	L	Yes	0.95	Uni	Med	Bad	Bad	Stab	35	42	0.1	Lo	Hi	9.041666667	108.5	0.4	0.6	0	0	B	Med	Nil	0.96	0.01	0.03	Lo	A	A	Avg	A	B	-0.55
P207	M	68	No	12	L	Yes	1	HS	Med	Bad	Bad	Stab	40	42	0.1	Lo	Med	3.25	39	0.75	0.25	0	0	A	Hi	Nil	0.92	0.03	0.05	Lo	C	B	Avg	A	B	-0.25
P208	M	18	No	4	S	Yes	0.8	HS	Med	Bad	Bad	N.A.	0	0	0	Lo	Hi	8.5	34	0.22	0.48	0	0.3	C	Lo	Med	0.97	0.03	0	Nil	C	B	Unsat	B	C	-0.58
P209	F	34	No	21	L	No	0	HS	Med	Bad	Bad	Unstab	10	30	0.1	Lo	Med	1.952380952	41	0	1	0	0	N.E.	Nil	Nil	0.95	0.05	0	Nil	C	B	NoCmt	B	C	0
P210	F	58	No	9	S	No	0	HS	Med	Bad	Bad	Unstab	30	72	0.25	Mid	Med	2.555555556	23	0	1	0	0	N.E.	Nil	Nil	0.96	0.04	0	Nil	C	B	NoCmt	A	B	0
P211	M	28	No	4	S	No	0	JHS	Med	Emerg	Emerg	Unstab	5	24	0	Lo	Med	4.25	17	0	0	0	1	N.E.	Nil	Hi	0.85	0.15	0	Nil	C	B	NoCmt	B	C	0
P212	F	20	No	6	S	No	0	HS	Med	Bad	Bad	Unstab	1	24	0	Lo	Med	5	30	0	0.7	0	0.3	N.E.	Nil	Med	0.76	0.14	0.1	Med	C	B	NoCmt	B	C	0
P213	F	30	No	15	L	No	0	HS	Med	Bad	Bad	Unstab	5	24	0	Lo	Med	2.733333333	41	0	0.6	0	0.4	N.E.	Nil	Hi	0.91	0.04	0.05	Lo	C	B	NoCmt	B	C	0
P214	M	43	No	11	L	No	0	HS	Med	Emerg	Emerg	Unstab	18	42	0	Lo	Hi	10.09090909	111	0	0.6	0	0.4	N.E.	Nil	Hi	0.96	0.04	0	Nil	D	C	NoCmt	C	D	0
P215	F	64	No	10	L	Yes	1	Uni	Med	Bad	Bad	Stab	40	60	0.3	Mid	Med	5.25	52.5	0.55	0.45	0	0	A	Hi	Nil	0.97	0.03	0	Nil	B	B	Satis	A	B	-0.45
P216	M	37	No	4	S	No	0	HS	Med	Emerg	Emerg	Unstab	15	36	0	Lo	Med	4.375	17.5	0	1	0	0	N.E.	Nil	Nil	0.67	0.26	0.07	Lo	C	C	Unsat	C	C	0
P217	F	23	Yes	3	S	No	0	HS	Med	Ill	Light	Unstab	4	42	0.05	Lo	Lo	1.333333333	4	0	1	0	0	N.E.	Nil	Nil	0.62	0.13	0.25	Hi	B	A	NoCmt	B	B	0
P218	F	26	Yes	5	S	Yes	0.8	Uni	Med	Light	Light	Stab	4	120	0.2	Mid	Med	2.4	12	0.67	0.33	0	0	A	Hi	Nil	0.87	0.13	0	Nil	A	A	Avg	B	B	-0.13	Nam Dinh
P219	F	61	Yes	12	L	Yes	0.95	HS	Med	Bad	Bad	Stab	30	60	0.2	Mid	Med	2.416666667	29	0.66	0.34	0	0	A	Hi	Nil	0.69	0.31	0	Nil	B	B	Satis	B	A	-0.29	Thai Binh
P220	M	21	Yes	6	S	No	0	Uni	Med	Bad	Bad	Stab	1	120	0.3	Mid	Med	1.833333333	11	0	1	0	0	N.E.	Nil	Nil	0.64	0.27	0.09	Med	A	A	NoCmt	B	B	0	Hai Duong Clinic
P221	F	26	Yes	2	S	Yes	0.8	HS	Med	Ill	Light	Stab	5	72	0.1	Mid	Med	3	6	0.67	0.33	0	0	A	Hi	Nil	0.83	0.17	0	Nil	A	A	Avg	B	B	-0.13	BV GTVT
P222	M	59	No	21	L	Yes	1	Uni	Med	Bad	Bad	Stab	35	84	0.15	Mid	Lo	0.571428571	12	0.17	0.83	0	0	C	Lo	Nil	0.17	0.83	0	Nil	A	A	Avg	B	B	-0.83	BV 103
P223	F	22	Yes	6	S	Yes	0.8	Uni	Med	Ill	Light	Unstab	1	72	0.1	Mid	Med	2	12	0.67	0.33	0	0	A	Hi	Nil	0.83	0.13	0.04	Lo	A	A	Satis	A	A	-0.13	Bac Ninh Clinic
P224	F	53	Yes	6	S	No	0	JHS	Lo	Emerg	Emerg	Unstab	35	20	0	Lo	Lo	0.716666667	4.3	0	0	0	1	N.E.	Nil	Hi	0.3	0.12	0.58	Hi	C	A	NoCmt	B	C	0	Hai Phong
P225	F	46	Yes	11	L	Yes	0.8	HS	Med	Bad	Bad	Unstab	26	30	0.05	Lo	Lo	1.418181818	15.6	0.56	0.44	0	0	A	Hi	Nil	0.71	0.13	0.16	Hi	B	A	Satis	B	C	-0.24	Hai Phong
P226	F	21	Yes	6	S	Yes	0.8	Uni	Med	Emerg	Emerg	Unemp	0	0	0	Lo	Lo	0.816666667	4.9	0.31	0.69	0	0	B	Med	Nil	0.39	0.61	0	Nil	A	A	Satis	A	A	-0.49	BV Nhiet doi TW
P227	F	45	Yes	7	S	Yes	0.8	JHS	Med	Emerg	Emerg	Unstab	25	40	0.1	Lo	Lo	1.128571429	7.9	0.44	0.56	0	0	B	Med	Nil	0.55	0.19	0.26	Hi	B	A	Satis	B	B	-0.36	Hai Phong
P228	F	25	No	5	S	Yes	0.8	Uni	Hi	Ill	Light	Good	3	300	0.2	Hi	Med	4	20	0.4	0.6	0	0	B	Med	Nil	0.6	0.15	0.25	Hi	A	A	Satis	A	A	-0.4	Viet Nhat Bach Mai
P229	F	26	No	3	S	Yes	0.8	Uni	Med	Ill	Light	Stab	5	120	0.2	Mid	Med	1.833333333	5.5	0.29	0.71	0	0	B	Med	Nil	0.36	0.36	0.28	Hi	A	A	Avg	B	A	-0.51	Phu San Ha Noi
P230	F	21	Yes	7	S	Yes	0.7	Uni	Med	Ill	Light	Unstab	1	72	0.1	Mid	Lo	0.671428571	4.7	0.39	0.61	0	0	B	Med	Nil	0.55	0.32	0.13	Med	A	A	Satis	A	A	-0.31	Tuyen Quang Clinic
P231	F	27	Yes	1	S	Yes	0.8	Uni	Med	Ill	Light	Stab	5	72	0.1	Mid	Hi	6	6	0.6	0.4	0	0	A	Hi	Nil	0.75	0.17	0.08	Med	A	A	Satis	A	A	-0.2	Hai Duong Clinic
P232	F	22	Yes	14	L	Yes	0.7	Uni	Med	Ill	Light	Stab	2	72	0.1	Mid	Lo	0.571428571	8	0.18	0.82	0	0	C	Lo	Nil	0.25	0.62	0.13	Med	A	A	Avg	A	A	-0.52	San Nhi Bac Giang
P233	F	45	Yes	5	S	Yes	0.7	HS	Med	Ill	Light	Stab	20	60	0.1	Mid	Lo	0.8	4	0.35	0.65	0	0	B	Med	Nil	0.5	0.25	0.25	Hi	A	A	Satis	A	A	-0.35	Da Khoa Chi Linh
P234	F	23	No	3	S	Yes	0.7	HS	Med	Ill	Light	Stab	3	72	0.1	Mid	Med	2.5	7.5	0.38	0.62	0	0	B	Med	Nil	0.53	0.4	0.07	Lo	A	A	Avg	B	A	-0.32	Vietnam Thuy Dien Uong Bi
P235	F	25	Yes	4	S	Yes	0.7	Uni	Hi	Ill	Light	Good	3	300	0.1	Hi	Lo	1.45	5.8	0.48	0.52	0	0	A	Hi	Nil	0.69	0.26	0.05	Lo	A	A	Satis	A	A	-0.22	Da Khoa Thai Nguyen
P236	M	61	No	3	S	Yes	0.7	HS	Med	Ill	Light	Stab	35	72	0.1	Mid	Hi	46.66666667	140	0.65	0.35	0	0	A	Hi	Nil	0.93	0.02	0.05	Lo	A	A	Satis	A	A	-0.05	Bach Mai
P237	F	21	No	9	S	No	0	HS	Med	Bad	Bad	Unstab	1	30	0	Lo	Med	1.888888889	17	0	0.2	0	0.8	N.E.	Nil	Hi	0.82	0.06	0.12	Med	B	B	NoCmt	B	C	0
P238	M	54	Yes	8	S	Yes	0.8	Uni	Med	Bad	Bad	Unstab	30	84	0.15	Mid	Hi	9	72	0.49	0.51	0	0	A	Hi	Nil	0.93	0.02	0.05	Lo	B	B	Satis	B	B	-0.31
P239	M	52	No	5	S	No	0	HS	Med	Bad	Bad	Unstab	27	42	0.1	Lo	Hi	8.8	44	0	1	0	0	N.E.	Nil	Nil	0.94	0.01	0.05	Lo	C	B	NoCmt	B	B	0
P240	M	33	No	2	S	No	0	HS	Med	Emerg	Emerg	Stab	8	72	0.15	Mid	Hi	14.5	29	0	0	1	0	N.E.	Nil	Nil	0.9	0.1	0	Nil	C	C	NoCmt	C	D	0
P241	M	6	No	9	S	Yes	0.8	JHS	Med	Emerg	Emerg	N.A.	0	0	0	Lo	Hi	13.55555556	122	0.26	0.74	0	0	B	Med	Nil	0.82	0.08	0.1	Med	C	C	Avg	C	C	-0.54
P242	M	43	No	6	S	Yes	0.8	HS	Med	Ill	Light	Stab	20	72	0.15	Mid	Hi	6.833333333	41	0.23	0.77	0	0	C	Lo	Nil	0.91	0.02	0.07	Lo	B	B	Avg	B	B	-0.57
P243	M	26	No	6	S	Yes	0.95	HS	Lo	Ill	Light	Unstab	6	18	0	Lo	Med	1.75	10.5	0.59	0.41	0	0	A	Hi	Nil	0.95	0.05	0	Nil	C	B	Avg	A	B	-0.36
P244	F	58	No	10	L	Yes	0.8	HS	Med	Bad	Bad	Unstab	35	36	0.1	Lo	Hi	7.1	71	0.52	0.1	0	0.38	A	Hi	Hi	0.97	0.03	0	Nil	C	B	Avg	A	C	-0.28
P245	M	81	No	11	L	Yes	1	Uni	Hi	Bad	Bad	Stab	55	48	0.5	Lo	Hi	8	88	0.52	0.48	0	0	A	Hi	Nil	0.86	0.02	0.12	Med	B	B	Satis	A	B	-0.48
P246	M	54	No	15	L	Yes	0.95	HS	Lo	Bad	Bad	Unstab	30	18	0	Lo	Med	2.566666667	38.5	0.46	0.54	0	0	A	Hi	Nil	0.96	0.04	0	Nil	C	B	Avg	B	C	-0.49
P247	F	3	No	10	L	Yes	1	JHS	Med	Bad	Bad	N.A.	0	0	0	Lo	Med	1.9	19	0.42	0	0	0.58	B	Med	Hi	0.84	0.05	0.11	Med	C	B	Avg	B	D	-0.58
P248	M	37	No	3	S	Yes	0.95	HS	Lo	Bad	Bad	Unstab	15	18	0	Lo	Med	5	15	0.6	0	0	0.4	A	Hi	Hi	0.85	0.15	0	Nil	D	D	Avg	D	D	-0.35
P249	M	54	Yes	7	S	No	0	Uni	Hi	Bad	Bad	Stab	30	120	0.2	Mid	Med	3.642857143	25.5	0	1	0	0	N.E.	Nil	Nil	0.82	0.06	0.12	Med	A	A	NoCmt	A	B	0
P250	F	32	No	4	S	No	0	HS	Med	Bad	Bad	Unstab	10	30	0	Lo	Lo	1.375	5.5	0	1	0	0	N.E.	Nil	Nil	0.8	0.2	0	Nil	C	A	NoCmt	A	B	0
P251	M	29	Yes	5	S	No	0	Uni	Med	Bad	Bad	Stab	5	72	0.1	Mid	Med	2.4	12	0	1	0	0	N.E.	Nil	Nil	0.8	0.03	0.17	Hi	B	B	NoCmt	A	B	0
P252	F	57	No	9	S	Yes	0.8	HS	Med	Bad	Bad	Unstab	32	36	0.1	Lo	Med	2.055555556	18.5	0.23	0.77	0	0	C	Lo	Nil	0.84	0.05	0.11	Med	C	B	Avg	B	C	-0.57
P253	M	26	No	16	L	No	0	JHS	Med	Emerg	Emerg	Unstab	5	30	0.1	Lo	Med	1.96875	31.5	0	1	0	0	N.E.	Nil	Nil	0.75	0.25	0	Nil	C	A	NoCmt	A	C	0
P254	M	36	No	18	L	Yes	0.8	HS	Med	Bad	Bad	Unstab	10	24	0	Lo	Med	5.222222222	94	0.59	0.41	0	0	A	Hi	Nil	0.97	0.03	0	Nil	B	B	Avg	A	C	-0.21
P255	F	39	Yes	8	S	Yes	0.8	HS	Med	Bad	Bad	Unstab	20	40	0.05	Lo	Lo	1	8	0.46	0.16	0	0.38	A	Hi	Hi	0.58	0.18	0.24	Hi	C	A	Avg	C	B	-0.34	BV Kien An HP
P256	F	78	Yes	11	L	Yes	0.8	JHS	Med	Bad	Bad	Unstab	60	30	0	Lo	Lo	1.272727273	14	0.43	0.14	0	0.43	B	Med	Hi	0.61	0.14	0.25	Hi	C	A	Avg	C	C	-0.37	Viet Tiep HP
P257	F	42	Yes	7	S	Yes	0.8	HS	Med	Ill	Light	Unstab	21	30	0	Lo	Lo	0.835714286	5.85	0.52	0.17	0	0.31	A	Hi	Hi	0.64	0.19	0.17	Hi	C	A	Satis	C	C	-0.28	BV Vinh Bao HP
P258	F	25	No	5	S	No	0	Uni	Med	Ill	Light	Stab	2	48	0	Lo	Med	4.2	21	0	1	0	0	N.E.	Nil	Nil	0.9	0.1	0	Nil	A	A	NoCmt	B	B	0	Tay Ninh -> HCM My Duc Hospital
P259	F	25	Yes	6	S	Yes	0.8	Uni	Med	Ill	Light	Stab	2	60	0.05	Mid	Med	2.866666667	17.2	0.7	0.3	0	0	A	Hi	Nil	0.9	0.06	0.04	Lo	A	A	Avg	D	A	-0.1	Viet Nhat Bach Mai
P260	F	27	Yes	2	S	No	0	Uni	Med	Ill	Light	Unstab	4	48	0	Lo	Lo	1	2	0	1	0	0	N.E.	Nil	Nil	0.36	0.39	0.25	Hi	A	A	NoCmt	C	A	0	Phu San Ha Noi
P261	F	30	Yes	4	S	Yes	0.3	Uni	Med	Ill	Light	Stab	6	72	0.1	Mid	Med	2.125	8.5	0.14	0.86	0	0	C	Lo	Nil	0.47	0.12	0.41	Hi	A	A	Avg	B	A	-0.16	Viet Nhat Bach Mai
P262	F	27	Yes	6	S	Yes	0.3	Uni	Med	Ill	Light	Stab	5	60	0.05	Mid	Med	1.533333333	9.2	0.15	0.85	0	0	C	Lo	Nil	0.51	0.16	0.33	Hi	A	A	Avg	C	A	-0.15	Viet Nhat Bach Mai
P263	F	32	Yes	4	S	Yes	0.8	Uni	Med	Ill	Light	Stab	7	60	0.05	Mid	Med	3.925	15.7	0.51	0.49	0	0	A	Hi	Nil	0.64	0.1	0.26	Hi	A	A	Avg	C	A	-0.29	Viet Nhat Bach Mai
P264	F	20	No	7	S	Yes	0.8	Uni	Med	Bad	Bad	Stab	3	60	0.1	Mid	Lo	1.071428571	7.5	0.43	0.57	0	0	B	Med	Nil	0.53	0.2	0.27	Hi	A	A	Satis	C	B	-0.37	Tai Mui Hong TW
P265	F	19	Yes	7	S	Yes	0.8	Uni	Med	Ill	Light	N.A.	0	0	0	Lo	Med	2	14	0.57	0.43	0	0	A	Hi	Nil	0.71	0.07	0.22	Hi	A	A	Avg	C	B	-0.23	Da Khoa Hai Duong
P266	F	51	Yes	10	L	Yes	0.95	HS	Med	Bad	Bad	Stab	30	60	0.1	Mid	Lo	1.33	13.3	0.71	0.29	0	0	A	Hi	Nil	0.75	0.14	0.11	Med	A	A	Avg	C	A	-0.24	Da Khoa Hai Duong
P267	F	40	Yes	7	S	Yes	0.95	HS	Med	Ill	Light	Stab	20	48	0	Lo	Lo	1.4	9.8	0.72	0.28	0	0	A	Hi	Nil	0.76	0.14	0.1	Med	B	A	Avg	C	B	-0.23	Da Khoa Hai Duong
P268	F	44	Yes	11	L	Yes	0.95	HS	Med	Bad	Bad	Stab	22	48	0.05	Lo	Lo	1.272727273	14	0.75	0.25	0	0	A	Hi	Nil	0.79	0.14	0.07	Lo	A	A	Avg	C	B	-0.2	Da Khoa Hai Duong
P269	F	42	Yes	8	S	Yes	0.95	HS	Med	Ill	Light	Stab	20	42	0.05	Lo	Lo	1.025	8.2	0.81	0.19	0	0	A	Hi	Nil	0.85	0.09	0.06	Lo	A	A	Avg	C	B	-0.14	Da Khoa Chi Linh
P270	M	14	No	60	L	Yes	0.8	JHS	Hi	Bad	Bad	N.A.	0	0	0	Lo	Med	3.333333333	200	0.3	0.7	0	0	B	Med	Nil	0.45	0.5	0.05	Lo	A	B	Avg	B	B	-0.5	Hai Duong -> Huyet hoc TW
P271	F	7	No	30	L	No	0	JHS	Lo	Bad	Bad	N.A.	0	0	0	Lo	Lo	1.4	42	0	0	0	1	N.E.	Nil	Hi	0.76	0.24	0	Nil	D	A	NoCmt	C	D	0	Lang Son -> Y hoc co truyen
P272	F	23	Yes	3	S	Yes	0.8	HS	Med	Ill	Light	Stab	2	48	0.1	Lo	Lo	1.233333333	3.7	0.65	0.35	0	0	A	Hi	Nil	0.81	0.14	0.05	Lo	A	A	Avg	C	B	-0.15	Ha Nam
P273	F	79	No	12	L	Yes	1	JHS	Med	Bad	Bad	N.A.	30	30	0	Lo	Med	3.008333333	36.1	0.55	0.45	0	0	A	Hi	Nil	0.83	0.17	0	Nil	B	A	Avg	C	B	-0.45	Nam Dinh -> Bach Mai
P274	F	32	No	5	S	No	0	Uni	Hi	Ill	Light	Stab	8	120	0.2	Mid	Med	3.6	18	0	1	0	0	N.E.	Nil	Nil	0.67	0.05	0.28	Hi	A	A	NoCmt	B	B	0	Tuyen Quang -> Phu san TW
P275	F	26	No	3	S	Yes	0.8	Uni	Hi	Ill	Light	Stab	4	96	0.15	Mid	Med	3.666666667	11	0.44	0.56	0	0	B	Med	Nil	0.55	0.09	0.36	Hi	A	A	Avg	B	A	-0.36	Phu San Ha Noi
P276	F	35	No	7	S	No	0	HS	Med	Bad	Bad	Stab	10	60	0.1	Mid	Med	3.714285714	26	0	1	0	0	N.E.	Nil	Nil	0.37	0.55	0.08	Med	B	A	NoCmt	C	B	0	Hai Duong -> 108
P277	M	21	No	7	S	Yes	0.3	Uni	Med	Bad	Bad	N.A.	0	0	0	Lo	Med	2.4	16.8	0.26	0.74	0	0	B	Med	Nil	0.85	0.12	0.03	Lo	A	A	Avg	C	A	-0.04	Hai Duong -> Saint Paul
P278	F	13	No	21	L	Yes	0.3	JHS	Med	Emerg	Emerg	N.A.	0	0	0	Lo	Med	1.642857143	34.5	0.25	0.75	0	0	C	Lo	Nil	0.82	0.14	0.04	Lo	B	A	Avg	C	B	-0.05	Hai Duong -> Bach Mai
P279	F	25	No	2	S	Yes	0.8	Uni	Med	Light	Light	Stab	2	72	0.1	Mid	Med	5.25	10.5	0.14	0.86	0	0	C	Lo	Nil	0.86	0.05	0.09	Med	A	A	Avg	B	B	-0.66	Thai Binh -> Phu San HN
P280	M	36	Yes	7	S	Yes	0.8	HS	Med	Bad	Bad	Stab	16	60	0.05	Mid	Med	1.928571429	13.5	0.44	0.56	0	0	B	Med	Nil	0.56	0.14	0.3	Hi	B	A	Avg	C	B	-0.36	Viet Tiep HP
P281	F	27	Yes	4	S	Yes	0.8	Uni	Med	Ill	Light	Stab	3	60	0.05	Mid	Med	2.5	10	0.1	0.9	0	0	C	Lo	Nil	0.9	0.1	0	Nil	A	A	Avg	B	A	-0.7	Phu San Ha Noi
P282	F	59	Yes	13	L	Yes	0.95	HS	Med	Emerg	Emerg	Stab	30	25	0.1	Lo	Med	2.553846154	33.2	0.63	0.37	0	0	A	Hi	Nil	0.72	0.16	0.12	Med	B	A	Avg	C	B	-0.32	Viet-Bulgari Thai Binh
P283	F	52	Yes	11	L	Yes	0.8	JHS	Med	Emerg	Emerg	Unemp	20	36	0	Lo	Lo	0.727272727	8	0.4	0.6	0	0	B	Med	Nil	0.62	0.25	0.13	Med	B	A	Avg	C	B	-0.4	Da Khoa Hai Duong
P284	F	45	Yes	8	S	Yes	0.8	HS	Med	Ill	Light	Unstab	20	45	0.1	Lo	Lo	0.385	3.08	0.36	0.64	0	0	B	Med	Nil	0.55	0.23	0.22	Hi	A	A	Avg	C	B	-0.44	Da Khoa Hung Ha Thai Binh
P285	F	38	Yes	10	L	Yes	0.95	HS	Med	Bad	Bad	Stab	15	42	0.1	Lo	Med	1.64	16.4	0.61	0.39	0	0	A	Hi	Nil	0.67	0.09	0.24	Hi	B	A	Avg	C	B	-0.34	Da Khoa Hai Duong
P286	F	41	Yes	8	S	Yes	0.95	HS	Med	Bad	Bad	Stab	20	42	0.05	Lo	Lo	1.2875	10.3	0.77	0.23	0	0	A	Hi	Nil	0.82	0.14	0.04	Lo	A	A	Avg	C	B	-0.18	Da Khoa Tu Ky Hai Duong
P287	F	27	Yes	3	S	No	0	Uni	Hi	Ill	Light	Good	4	120	0.2	Mid	Hi	6.333333333	19	0	1	0	0	N.E.	Nil	Nil	0.95	0.05	0	Nil	A	A	NoCmt	B	A	0	BV Hong Ngoc Hanoi
P288	F	26	No	3	S	Yes	0.3	Uni	Hi	Ill	Light	Stab	4	84	0.15	Mid	Med	3.933333333	11.8	0.3	0.7	0	0	B	Med	Nil	0.89	0.11	0	Nil	A	A	Avg	B	A	0	Hai Duong -> Phu san HN
P289	F	30	Yes	4	S	Yes	0.8	Uni	Med	Ill	Light	Stab	7	60	0.05	Mid	Med	4	16	0.5	0.5	0	0	A	Hi	Nil	0.62	0.13	0.25	Hi	A	A	Avg	B	A	-0.3	Viet Nhat Bach Mai
P290	F	26	No	6	S	Yes	0.8	Uni	Hi	Ill	Light	Stab	4	84	0.1	Mid	Med	2.833333333	17	0.47	0.53	0	0	A	Hi	Nil	0.59	0.12	0.29	Hi	A	A	Avg	B	A	-0.33	Viet Nhat Bach Mai
P291	F	26	Yes	6	S	Yes	0.8	Uni	Med	Bad	Bad	Stab	3	72	0.1	Mid	Med	3.833333333	23	0.56	0.44	0	0	A	Hi	Nil	0.7	0.08	0.22	Hi	A	A	Avg	B	A	-0.24	Viet Nhat Bach Mai
P292	F	26	No	3	S	No	0	Uni	Med	Ill	Light	Stab	2	60	0.05	Mid	Med	2.133333333	6.4	0	1	0	0	N.E.	Nil	Nil	0.53	0.16	0.31	Hi	A	A	NoCmt	C	B	0	Viet Nhat Bach Mai
P293	F	26	Yes	6	S	No	0	Uni	Med	Ill	Light	Stab	2	72	0.05	Mid	Med	2.166666667	13	0	1	0	0	N.E.	Nil	Nil	0.42	0.16	0.42	Hi	A	A	NoCmt	B	A	0	Viet Nhat Bach Mai
P294	F	26	Yes	3	S	No	0	Uni	Med	Ill	Light	Stab	2	60	0.05	Mid	Med	1.666666667	5	0	1	0	0	N.E.	Nil	Nil	0.6	0.2	0.2	Hi	A	A	NoCmt	D	B	0	Viet Nhat Bach Mai
P295	M	54	No	18	L	Yes	0.3	HS	Hi	Emerg	Emerg	Stab	30	120	0.2	Mid	Med	3.888888889	70	0.07	0.93	0	0	C	Lo	Nil	0.64	0.36	0	Nil	A	B	Unsat	B	A	-0.23	Nhiet Doi TW (from HP)
P296	F	48	Yes	8	S	Yes	0.95	HS	Med	Ill	Light	Unstab	23	28	0.1	Lo	Lo	0.7	5.6	0.68	0.32	0	0	A	Hi	Nil	0.77	0.14	0.09	Med	A	A	Avg	C	A	-0.27	Da Khoa Chi Linh
P297	M	56	Yes	6	S	Yes	0.8	JHS	Lo	Ill	Light	Unemp	20	30	0	Lo	Lo	1	6	0.43	0	0	0.57	B	Med	Hi	0.54	0.35	0.11	Med	C	B	Avg	C	B	-0.37	Da khoa Vinh Bao
P298	M	61	Yes	7	S	Yes	0.95	HS	Med	Bad	Bad	N.A.	35	37	0.1	Lo	Lo	1	7	0.78	0.22	0	0	A	Hi	Nil	0.82	0.12	0.06	Lo	A	B	Avg	C	B	-0.17	Da khoa Vinh Bao
P299	M	49	Yes	9	S	Yes	0.8	HS	Med	Bad	Bad	Stab	27	54	0.05	Mid	Lo	0.433333333	3.9	0.7	0.3	0	0	A	Hi	Nil	0.55	0.35	0.1	Med	A	B	Avg	C	B	-0.1	Da khoa Vinh Bao
P300	M	43	Yes	10	L	Yes	0.8	HS	Med	Bad	Bad	Unstab	15	60	0.05	Mid	Lo	0.57	5.7	0.49	0.51	0	0	A	Hi	Nil	0.61	0.25	0.14	Med	B	A	Avg	C	B	-0.31	Da khoa Kien An
P301	M	64	Yes	7	S	Yes	0.95	HS	Med	Bad	Bad	N.A.	30	31	0.05	Lo	Med	1.842857143	12.9	0.81	0.19	0	0	A	Hi	Nil	0.88	0.08	0.04	Lo	A	B	Avg	C	B	-0.14	Da Khoa Hai Duong
P302	F	58	Yes	5	S	Yes	0.95	HS	Med	Bad	Bad	N.A.	28	20.4	0.1	Lo	Lo	1.14	5.7	0.83	0.17	0	0	A	Hi	Nil	0.88	0.09	0.03	Lo	A	B	Avg	C	B	-0.12	Da khoa Vinh Bao
P303	F	40	Yes	7	S	Yes	0.8	JHS	Med	Ill	Light	Unstab	13	34	0	Lo	Lo	0.521428571	3.65	0.43	0.57	0	0	B	Med	Nil	0.63	0.29	0.08	Med	B	A	Avg	C	B	-0.37	Da khoa Vinh Bao
P304	M	28	No	6	S	No	0	HS	Med	Emerg	Emerg	Unstab	5	24	0	Lo	Med	4.583333333	27.5	0	0.2	0	0.8	N.E.	Nil	Hi	0.79	0.21	0	Nil	C	B	NoCmt	C	C	0
P305	M	18	No	11	L	Yes	0.95	HS	Med	Emerg	Emerg	Unemp	0	0	0	Lo	Med	4.909090909	54	0.73	0.17	0	0.1	A	Hi	Lo	0.97	0.03	0	Nil	C	D	Avg	D	C	-0.22
P306	M	28	No	18	L	No	0	Uni	Med	Bad	Bad	Unstab	4	60	0.1	Mid	Med	2.111111111	38	0	1	0	0	N.E.	Nil	Nil	0.78	0.09	0.13	Med	B	A	NoCmt	B	B	0
P307	M	22	No	13	L	No	0	HS	Med	Bad	Bad	Unstab	2	36	0	Lo	Med	1.961538462	25.5	0	1	0	0	N.E.	Nil	Nil	0.82	0.1	0.08	Med	B	A	NoCmt	C	B	0
P308	M	22	No	2	S	No	0	HS	Med	Emerg	Emerg	Unemp	0	0	0	Lo	Hi	15.5	31	0	1	0	0	N.E.	Nil	Nil	0.84	0.16	0	Nil	C	D	NoCmt	D	D	0
P309	M	41	No	13	L	No	0	HS	Med	Emerg	Emerg	Unstab	16	30	0	Lo	Hi	7.461538462	97	0	0.4	0	0.6	N.E.	Nil	Hi	0.94	0.02	0.04	Lo	C	B	NoCmt	C	D	0
P310	F	44	No	8	S	No	0	HS	Med	Emerg	Emerg	Unstab	20	36	0.1	Lo	Med	2.125	17	0	1	0	0	N.E.	Nil	Nil	0.97	0.03	0	Nil	C	B	NoCmt	C	B	0
P311	F	28	No	12	L	No	0	HS	Med	Emerg	Emerg	Unstab	8	24	0	Lo	Hi	7.708333333	92.5	0	0	0	1	N.E.	Nil	Hi	0.83	0.06	0.11	Med	C	B	NoCmt	B	C	0
P312	M	26	No	5	S	Yes	0.8	Uni	Hi	Bad	Bad	Stab	3	240	0.2	Hi	Hi	11.2	56	0.43	0.57	0	0	B	Med	Nil	0.97	0.03	0	Nil	B	A	Satis	B	B	-0.37
P313	M	39	No	15	L	Yes	0.8	HS	Med	Bad	Bad	Unstab	14	60	0	Mid	Hi	6.666666667	100	0.52	0	0	0.48	A	Hi	Hi	0.96	0.02	0.02	Lo	C	B	Avg	C	C	-0.28
P314	F	57	No	9	S	Yes	0.95	HS	Lo	Bad	Bad	Unstab	32	18	0	Lo	Med	4.888888889	44	0.65	0.35	0	0	A	Hi	Nil	0.9	0.06	0.04	Lo	C	B	Satis	C	C	-0.3
P315	F	58	Yes	9	S	No	0	JHS	Med	Emerg	Emerg	Unstab	35	85	0.15	Mid	Hi	15.44444444	139	0	1	0	0	N.E.	Nil	Nil	0.93	0.03	0.04	Lo	B	B	NoCmt	B	B	0
P316	F	51	No	9	S	Yes	0.8	HS	Med	Bad	Bad	Unstab	26	30	0	Lo	Hi	5.888888889	53	0.39	0.61	0	0	B	Med	Nil	0.92	0.04	0.04	Lo	C	B	Avg	C	C	-0.41
P317	M	13	No	10	L	Yes	0.95	JHS	Lo	Bad	Bad	N.A.	0	0	0	Lo	Hi	11.55	115.5	0.5	0.15	0	0.35	A	Hi	Hi	0.98	0.02	0	Nil	C	B	Satis	B	C	-0.45
P318	M	22	No	6	S	Yes	0.8	HS	Med	Ill	Light	Unstab	1	36	0	Lo	Med	4.333333333	26	0.18	0.2	0	0.62	C	Lo	Hi	0.95	0.05	0	Nil	C	B	Unsat	C	C	-0.62
P319	M	22	No	3	S	No	0	HS	Med	Emerg	Emerg	Unstab	1	24	0	Lo	Hi	6.666666667	20	0	1	0	0	N.E.	Nil	Nil	0.73	0.17	0.1	Med	B	C	NoCmt	C	B	0
P320	M	63	Yes	10	L	No	0	HS	Med	Bad	Bad	Unstab	40	42	0	Lo	Med	4	40	0	0.75	0	0.25	N.E.	Nil	Med	0.98	0.02	0	Nil	C	B	NoCmt	C	C	0
P321	F	19	Yes	13	L	No	0	HS	Med	Bad	Bad	Unemp	0	0	0	Lo	Lo	1.461538462	19	0	0.5	0	0.5	N.E.	Nil	Hi	0.93	0.07	0	Nil	C	B	NoCmt	C	C	0
P322	M	42	No	21	L	No	0	HS	Med	Emerg	Emerg	Stab	20	48	0.1	Lo	Hi	8.857142857	186	0	0.5	0	0.5	N.E.	Nil	Hi	0.94	0.02	0.04	Lo	C	D	NoCmt	D	D	0
P323	F	78	No	14	L	Yes	0.8	HS	Med	Emerg	Emerg	N.A.	0	0	0	Lo	Med	3.321428571	46.5	0.51	0.49	0	0	A	Hi	Nil	0.9	0.1	0	Nil	C	B	Satis	B	C	-0.29
P324	F	46	No	29	L	Yes	0.95	HS	Med	Bad	Bad	Stab	22	42	0.15	Lo	Med	4.913793103	142.5	0.77	0.23	0	0	A	Hi	Nil	0.97	0.03	0	Nil	C	A	Satis	B	C	-0.18
P325	M	19	Yes	16	L	No	0	HS	Med	Emerg	Emerg	Unemp	0	0	0	Lo	Med	2.53125	40.5	0	0	0	1	N.E.	Nil	Hi	0.91	0.04	0.05	Lo	C	B	NoCmt	D	C	0
P326	F	46	No	13	L	No	0	HS	Med	Emerg	Emerg	Unstab	22	48	0.1	Lo	Med	3.346153846	43.5	0	1	0	0	N.E.	Nil	Nil	0.89	0.06	0.05	Lo	C	B	NoCmt	C	B	0
P327	M	42	Yes	5	S	No	0	HS	Med	Bad	Bad	Unstab	17	48	0.1	Lo	Med	1.6	8	0	1	0	0	N.E.	Nil	Nil	0.93	0.07	0	Nil	B	A	NoCmt	B	B	0
P328	M	40	No	15	L	Yes	0.95	HS	Lo	Emerg	Emerg	Unstab	15	18	0	Lo	Med	4.933333333	74	0.7	0	0	0.3	A	Hi	Med	0.87	0.09	0.04	Lo	C	A	Satis	C	C	-0.25
P329	M	50	No	6	S	Yes	0.95	HS	Med	Bad	Bad	Stab	25	48	0.15	Lo	Hi	6.333333333	38	0.77	0.33	0	0	A	Hi	Nil	0.97	0.03	0	Nil	B	A	Satis	B	B	-0.18
P330	F	35	Yes	7	S	Yes	1	Uni	Hi	Ill	Light	Good	12	550	0.5	Hi	Med	1.714285714	12	0.8	0.2	0	0	A	Hi	Nil	0.66	0.14	0.2	Hi	A	A	Avg	B	A	-0.2
