# Supplementary material for: Data on Vietnamese patients׳ financial burdens and risk of destitution
Source: Data Brief. 2016 Sep 30;9:543–8. doi: 10.1016/j.dib.2016.09.040 (PMC5061292; doi:10.1016/j.dib.2016.09.040)
Supplement: Supplementary file 1 — Supplementary material [file mmc2.zip › P900_DIB.xlsx]

## Sheet: P314
ID	Sex	Age	Res	Days	Stay	Insured	MaxIns	Edu	SES	Illness	Ill2	Jcond	WkYrs	Income	Saving	IncRank	AvgCost	Dcost	Spent	Pins	Pinc	Pchar	Ploan	InsL	InsL2	LoanL	Streat	Srel	Senv	EnvL	Burden	End	SatIns	SatServ	IfHigher	InsGap	Hospital
P001	M	50	No	8	S	No	0	HS	Med	Bad	Bad	Unstab	20	42	0.1	Lo	Med	3.5	28	0	0.9	0	0.1	N.E.	Nil	Lo	0.89	0.04	0.07	Lo	B	B	Avg	B	C	0
P002	M	50	No	6	S	No	0	Uni	Hi	Bad	Bad	Stab	25	120	0.2	Mid	Med	3.5	21	0	1	0	0	N.E.	Nil	Nil	0.86	0.05	0.09	Med	A	A	Avg	A	A	0
P003	M	37	No	9	S	No	0	Grad	Hi	Bad	Bad	Stab	7	180	0.3	Mid	Med	2.11111	19	0	1	0	0	N.E.	Nil	Nil	0.79	0.05	0.16	Hi	A	A	Avg	A	A	0
P004	F	67	No	12	L	Yes	0.95	HS	Med	Bad	Bad	Stab	35	42	0	Lo	Med	4.08333	49	0.43	0.4	0	0.17	B	Med	Lo	0.93	0.03	0.04	Lo	C	B	Avg	B	B	-0.52
P005	M	22	Yes	6	S	Yes	0	Uni	Lo	Bad	Bad	Stab	1	72	0.5	Mid	Med	3.66667	22	0	0.5	0	0.5	N.E.	Nil	Hi	0.91	0.02	0.07	Lo	C	B	Avg	B	C	0
P006	M	18	No	19	L	No	0	HS	Lo	Emerg	Emerg	Unemp	0	0	0	Lo	Med	2.21053	42	0	0.95	0	0.05	N.E.	Nil	Lo	0.88	0.05	0.07	Lo	C	B	Lo	B	C	0
P007	F	27	No	5	S	No	0	HS	Med	Ill	Light	Unstab	4	60	0.1	Mid	Med	3.2	16	0	1	0	0	N.E.	Nil	Nil	0.81	0.06	0.13	Med	B	B	Avg	B	B	0
P008	M	25	Yes	4	S	No	0	HS	Med	Bad	Bad	Unstab	3	36	0.1	Lo	Med	4.25	17	0	0.7	0	0.3	N.E.	Nil	Med	0.85	0.03	0.12	Med	C	B	Avg	B	B	0
P009	M	58	No	27	L	Yes	0.95	Uni	Med	Bad	Bad	Stab	30	36	0	Lo	Med	2.92593	79	0.47	0.45	0	0.08	A	Hi	Lo	0.91	0.05	0.04	Lo	C	B	Avg	B	C	-0.48
P010	F	33	No	6	S	No	0	HS	Med	Light	Light	Unstab	10	30	0.15	Lo	Lo	1.33333	8	0	1	0	0	N.E.	Nil	Nil	0.75	0.06	0.19	Hi	B	B	Avg	B	B	0
P011	F	32	No	15	L	No	0	HS	Lo	Emerg	Emerg	Unstab	10	18	0	Lo	Med	3	45	0	0.91	0.09	0	N.E.	Nil	Nil	0.89	0.04	0.07	Lo	C	B	Avg	B	C	0
P012	M	57	No	7	S	Yes	0.95	JHS	Lo	Bad	Bad	Unstab	30	24	0	Lo	Hi	5.57143	39	0.77	0.23	0	0	A	Hi	Nil	0.92	0.03	0.05	Lo	C	B	Satis	B	C	-0.18
P013	F	17	No	8	S	No	0	JHS	Med	Ill	Light	Unemp	0	0	0	Lo	Med	2.375	19	0	0.8	0	0.2	N.E.	Nil	Lo	0.79	0.09	0.12	Med	C	B	Avg	B	C	0
P014	M	46	Yes	5	S	No	0	HS	Med	Ill	Light	Unstab	20	48	0.1	Lo	Hi	8	40	0	0.8	0	0.2	N.E.	Nil	Lo	0.93	0.02	0.05	Lo	C	B	Avg	B	C	0
P015	M	64	Yes	9	S	Yes	0.95	HS	Med	Bad	Bad	Unstab	30	36	0.1	Lo	Med	5.11111	46	0.7	0.3	0	0	A	Hi	Nil	0.93	0.02	0.05	Lo	B	B	Satis	B	B	-0.25
P016	M	76	No	6	S	Yes	0.95	Uni	Med	Bad	Bad	Stab	35	48	0	Lo	Hi	9.16667	55	0.26	0.74	0	0	B	Med	Nil	0.95	0.01	0.04	Lo	C	B	Avg	B	C	-0.69
P017	M	51	No	8	S	Yes	0.8	Uni	Med	Bad	Bad	Stab	25	72	0.1	Mid	Hi	5.5	44	0.63	0.37	0	0	A	Hi	Nil	0.94	0.01	0.05	Lo	C	B	Satis	B	B	-0.17
P018	M	49	No	6	S	Yes	0.8	HS	Med	Ill	Light	Stab	24	48	0.1	Lo	Hi	8.5	51	0.39	0.41	0	0.2	B	Med	Lo	0.95	0.01	0.04	Lo	C	B	Avg	A	C	-0.41
P019	M	45	No	6	S	Yes	0.8	Uni	Hi	Ill	Light	Stab	20	120	0.15	Mid	Med	2.66667	16	0.47	0.53	0	0	A	Hi	Nil	0.84	0.03	0.13	Med	A	B	Avg	B	B	-0.33
P020	F	61	No	13	L	Yes	0.95	HS	Med	Bad	Bad	Stab	30	36	0	Lo	Hi	6.23077	81	0.58	0.42	0	0	A	Hi	Nil	0.95	0.02	0.03	Lo	B	B	Satis	A	B	-0.37
P021	M	46	Yes	6	S	No	0	HS	Lo	Ill	Light	Unemp	0	0	0	Lo	Med	3.16667	19	0	0.9	0	0.1	N.E.	Nil	Lo	0.89	0.03	0.08	Med	C	B	NoCmt	B	C	0
P022	F	19	No	7	S	No	0	HS	Med	Ill	Light	Unemp	0	0	0	Lo	Lo	1.42857	10	0	0.9	0	0.1	N.E.	Nil	Lo	0.75	0.05	0.2	Hi	B	B	NoCmt	B	D	0
P023	M	22	Yes	6	S	No	0	Uni	Med	Ill	Light	Stab	1	60	0	Mid	Med	5.16667	31	0	1	0	0	N.E.	Nil	Nil	0.92	0.02	0.06	Lo	B	B	NoCmt	B	B	0
P024	M	22	No	4	S	No	0	HS	Lo	Bad	Bad	Unemp	0	0	0	Lo	Med	1.75	7	0	0.7	0	0.3	N.E.	Nil	Med	0.79	0.07	0.14	Med	C	C	NoCmt	B	D	0
P025	M	30	No	6	S	No	0	HS	Med	Ill	Light	Unstab	5	36	0	Lo	Med	1.66667	10	0	0.9	0	0.1	N.E.	Nil	Lo	0.7	0.1	0.2	Hi	C	A	NoCmt	B	B	0
P026	M	28	No	12	L	Yes	0.8	HS	Med	Bad	Bad	Stab	5	42	0.15	Lo	Med	1.91667	23	0.17	0.73	0	0.1	C	Lo	Lo	0.87	0.04	0.09	Med	C	B	Avg	B	C	-0.63
P027	M	23	No	4	S	Yes	0.8	HS	Med	Ill	Light	Unemp	0	0	0	Lo	Med	2.25	9	0.24	0.6	0	0.16	C	Lo	Lo	0.73	0.05	0.22	Hi	C	B	Avg	B	C	-0.56
P028	F	51	No	9	S	Yes	0.95	HS	Med	Emerg	Emerg	Unstab	25	30	0.15	Lo	Med	4.33333	39	0.59	0.41	0	0	A	Hi	Nil	0.91	0.04	0.05	Lo	B	C	Satis	B	B	-0.36
P029	M	25	No	6	S	Yes	0.8	Uni	Med	Bad	Bad	Unemp	0	0	0	Lo	Med	2.83333	17	0.12	0.5	0	0.38	C	Lo	Hi	0.82	0.06	0.12	Med	C	B	Avg	B	C	-0.68
P030	M	51	No	3	S	Yes	0.95	HS	Lo	Bad	Bad	Unstab	35	18	0	Lo	Hi	50.3333	151	0.5	0.3	0.05	0.15	A	Hi	Lo	0.98	0.02	0	Nil	C	B	Avg	A	D	-0.45
P031	M	23	Yes	5	S	Yes	0.8	Uni	Med	Ill	Light	Unemp	0	0	0	Lo	Hi	7.6	38	0.11	0.89	0	0	C	Lo	Nil	0.92	0.03	0.05	Lo	B	B	Avg	A	B	-0.69
P032	M	61	No	4	S	Yes	0.8	HS	Med	Emerg	Emerg	Unstab	30	36	0.15	Lo	Hi	8.5	34	0.12	0.68	0	0.2	C	Lo	Lo	0.92	0.02	0.06	Lo	C	B	Avg	B	C	-0.68
P033	M	57	No	10	L	Yes	0.95	HS	Med	Bad	Bad	Unstab	35	30	0	Lo	Hi	7.5	75	0.53	0.27	0	0.2	A	Hi	Lo	0.96	0.02	0.02	Lo	C	B	Avg	B	C	-0.42
P034	M	34	No	3	S	No	0	Uni	Lo	Light	Light	Unemp	0	0	0	Lo	Med	2	6	0	0.5	0	0.5	N.E.	Nil	Hi	0.78	0.05	0.17	Hi	C	B	NoCmt	B	C	0
P035	M	57	No	11	L	No	0	Uni	Med	Bad	Bad	Stab	33	60	0.1	Mid	Hi	18.1818	200	0	1	0	0	N.E.	Nil	Nil	0.96	0.02	0.02	Lo	B	B	NoCmt	A	B	0
P036	M	55	No	6	S	Yes	0.8	HS	Med	Ill	Light	Unstab	30	36	0	Lo	Hi	10.3333	62	0.6	0.3	0	0.1	A	Hi	Lo	0.95	0.01	0.04	Lo	C	C	Avg	B	C	-0.2
P037	F	35	No	5	S	Yes	0.8	HS	Lo	Bad	Bad	Unemp	0	0	0	Lo	Hi	7.8	39	0.66	0.34	0	0	A	Hi	Nil	0.94	0.01	0.05	Lo	C	B	Avg	B	C	-0.14
P038	M	40	Yes	5	S	No	0	HS	Med	Bad	Bad	Unstab	15	60	0.15	Mid	Med	5.2	26	0	1	0	0	N.E.	Nil	Nil	0.88	0.06	0.06	Lo	B	B	NoCmt	B	B	0
P039	F	54	Yes	18	L	No	0	HS	Med	Bad	Bad	Unstab	30	36	0.1	Lo	Med	2.38889	43	0	0.9	0	0.1	N.E.	Nil	Lo	0.91	0.04	0.05	Lo	C	B	NoCmt	B	C	0
P040	M	37	No	5	S	No	0	HS	Med	Ill	Light	Stab	10	36	0.1	Lo	Med	1.8	9	0	1	0	0	N.E.	Nil	Nil	0.72	0.06	0.22	Hi	B	A	NoCmt	B	B	0
P041	F	21	No	6	S	No	0	HS	Lo	Ill	Light	Unstab	1	18	0	Lo	Lo	1.03333	6.2	0	0.7	0.1	0.2	N.E.	Nil	Lo	0.83	0.17	0	Nil	C	C	Avg	B	B	0
P042	M	20	No	7	S	No	0	HS	Med	Bad	Bad	Unemp	0	0	0	Lo	Med	3.42857	24	0	0.8	0.1	0.1	N.E.	Nil	Lo	0.92	0.04	0.04	Lo	C	B	NoCmt	B	C	0
P043	M	25	Yes	9	S	Yes	0.8	Uni	Hi	Ill	Light	Good	2	180	0.18	Mid	Med	2.44444	22	0	1	0	0	C	Lo	Nil	0.86	0.05	0.09	Med	A	B	Avg	A	A	-0.8
P044	M	44	Yes	7	S	No	0	HS	Lo	Ill	Light	Unstab	15	24	0	Lo	Lo	1	7	0	0.9	0.1	0	N.E.	Nil	Nil	0.85	0.15	0	Nil	B	B	NoCmt	B	B	0
P045	M	33	No	5	S	No	0	HS	Med	Emerg	Emerg	Unstab	8	30	0.1	Lo	Med	3.6	18	0	0.6	0.1	0.3	N.E.	Nil	Med	0.86	0.04	0.1	Med	C	B	Avg	B	C	0
P046	M	33	No	2	S	No	0	JHS	Lo	Light	Light	Unstab	10	18	0	Lo	Med	3	6	0	0.6	0	0.4	N.E.	Nil	Hi	0.83	0.08	0.09	Med	C	B	NoCmt	B	C	0
P047	M	41	Yes	4	S	No	0	JHS	Lo	Ill	Light	Unstab	15	24	0	Lo	Lo	1.125	4.5	0	0.6	0.2	0.2	N.E.	Nil	Lo	0.9	0.05	0.05	Lo	C	B	NoCmt	B	C	0
P048	M	41	No	9	S	Yes	0.8	HS	Lo	Bad	Bad	Stab	15	30	0.15	Lo	Hi	7.55556	68	0.39	0.46	0	0.15	B	Med	Lo	0.95	0.02	0.03	Lo	C	B	Avg	B	C	-0.41
P049	M	47	No	15	L	Yes	0.8	JHS	Med	Bad	Bad	Unstab	20	24	0	Lo	Lo	1.26667	19	0.56	0.29	0	0.15	A	Hi	Lo	0.86	0.08	0.06	Lo	C	C	Avg	C	C	-0.24
P050	M	32	Yes	3	S	Yes	0	HS	Med	Light	Light	Unstab	7	36	0.1	Lo	Med	2	6	0	0.5	0.3	0.2	N.E.	Nil	Lo	0.76	0.08	0.16	Hi	C	A	Unsat	B	C	0
P051	M	32	Yes	4	S	No	0	HS	Lo	Bad	Bad	Unstab	7	24	0	Lo	Lo	1.5	6	0	0.8	0.2	0	N.E.	Nil	Nil	0.91	0.09	0	Nil	B	B	Avg	B	B	0
P052	M	37	No	7	S	Yes	0	HS	Med	Bad	Bad	Stab	10	36	0.1	Lo	Med	2.71429	19	0	0.7	0.1	0.2	N.E.	Nil	Lo	0.92	0.03	0.05	Lo	C	B	Unsat	B	B	0
P053	F	56	Yes	6	S	Yes	0.8	HS	Med	Bad	Bad	Unstab	20	36	0.1	Lo	Med	3	18	0.34	0.5	0	0.16	B	Med	Lo	0.88	0.06	0.06	Lo	B	B	Avg	B	C	-0.46
P054	M	50	No	24	L	Yes	0.8	HS	Med	Emerg	Emerg	Stab	25	48	0.12	Lo	Med	3.41667	82	0.4	0.4	0	0.2	B	Med	Lo	0.95	0.03	0.02	Lo	C	C	Avg	B	C	-0.4
P055	M	50	No	23	L	Yes	0	Uni	Hi	Emerg	Emerg	Stab	25	180	0.1	Mid	Med	5	115	0	1	0	0	N.E.	Nil	Nil	0.97	0.01	0.02	Lo	B	C	Unsat	B	B	0
P056	F	50	Yes	5	S	No	0	HS	Hi	Bad	Bad	Unemp	0	0	0	Lo	Med	2.6	13	0	1	0	0	N.E.	Nil	Nil	0.81	0.04	0.15	Med	A	A	Avg	A	A	0
P057	M	33	No	18	L	No	0	HS	Lo	Bad	Bad	Unstab	8	24	0	Lo	Med	1.66667	30	0	0.4	0.1	0.5	N.E.	Nil	Hi	0.95	0.05	0	Nil	C	B	Avg	B	C	0
P058	F	39	Yes	20	L	No	0	Uni	Med	Bad	Bad	Stab	15	72	0.08	Mid	Med	1.6	32	0	0.9	0.1	0	N.E.	Nil	Nil	0.9	0.04	0.06	Lo	A	A	Avg	A	B	0
P059	M	43	No	5	S	No	0	HS	Lo	Light	Light	Unstab	18	26	0	Lo	Lo	1.4	7	0	0.7	0.1	0.2	N.E.	Nil	Lo	0.88	0.06	0.06	Lo	C	B	NoCmt	B	B	0
P060	M	30	No	7	S	No	0	HS	Lo	Light	Light	Unstab	5	36	0.1	Lo	Lo	0.714286	5	0	0.8	0.2	0	N.E.	Nil	Nil	0.7	0.1	0.2	Hi	B	B	NoCmt	B	B	0
P061	M	37	No	4	S	No	0	HS	Lo	Ill	Light	Unstab	15	18	0	Lo	Med	2.375	9.5	0	0.6	0.1	0.3	N.E.	Nil	Med	0.8	0.1	0.1	Med	C	B	NoCmt	B	C	0
P062	M	22	Yes	4	S	No	0	HS	Lo	Light	Light	Unemp	0	0	0	Lo	Lo	1.25	5	0	0.8	0.2	0	N.E.	Nil	Nil	0.82	0.02	0.08	Med	B	B	NoCmt	B	B	0
P063	M	42	Yes	5	S	No	0	Uni	Med	Ill	Light	Stab	15	85	0.12	Mid	Hi	7.6	38	0	0.5	0.5	0	N.E.	Nil	Nil	0.93	0.02	0.05	Lo	A	B	NoCmt	B	B	0
P064	M	50	Yes	8	S	Yes	0.95	Uni	Hi	Light	Light	Stab	20	240	0.1	Hi	Med	2.125	17	0	1	0	0	C	Lo	Nil	0.83	0.06	0.11	Med	A	A	Avg	A	A	-0.95
P065	M	19	Yes	5	S	No	0	HS	Med	Ill	Light	Unstab	1	36	0.2	Lo	Med	1.6	8	0	0.9	0.1	0	N.E.	Nil	Nil	0.81	0.07	0.12	Med	B	A	NoCmt	B	B	0
P066	M	28	Yes	5	S	No	0	HS	Med	Ill	Light	Unstab	5	36	0.15	Lo	Med	1.6	8	0	0.8	0	0.2	N.E.	Nil	Lo	0.76	0.06	0.18	Hi	C	B	NoCmt	B	B	0
P067	F	21	No	14	L	No	0	Uni	Lo	Bad	Bad	Unemp	0	0	0	Lo	Med	3.07143	43	0	0.8	0.1	0.1	N.E.	Nil	Lo	0.93	0.02	0.05	Lo	C	B	NoCmt	B	C	0
P068	M	28	No	19	L	No	0	HS	Med	Emerg	Emerg	Unstab	5	30	0.1	Lo	Med	2.57895	49	0	0.7	0.1	0.2	N.E.	Nil	Lo	0.91	0.04	0.05	Lo	C	B	NoCmt	B	C	0
P069	F	33	No	8	S	No	0	HS	Lo	Ill	Light	Unstab	10	20	0	Lo	Med	1.625	13	0	0.65	0.05	0.3	N.E.	Nil	Med	0.77	0.08	0.15	Med	C	B	NoCmt	B	C	0
P070	F	43	No	5	S	No	0	HS	Lo	Ill	Light	Unstab	20	36	0.2	Lo	Med	2.1	10.5	0	0.55	0.1	0.35	N.E.	Nil	Hi	0.75	0.05	0.2	Hi	C	B	NoCmt	B	C	0
P071	M	21	No	5	S	No	0	HS	Lo	Ill	Light	Unemp	0	0	0	Lo	Med	3.2	16	0	0.55	0.1	0.35	N.E.	Nil	Hi	0.83	0.05	0.12	Med	C	B	NoCmt	B	C	0
P072	F	26	No	39	L	No	0	HS	Lo	Emerg	Emerg	Unemp	0	0	0	Lo	Med	4.35897	170	0	0.7	0.25	0.05	N.E.	Nil	Lo	0.95	0.02	0.03	Lo	C	C	NoCmt	B	D	0
P073	M	44	No	10	L	Yes	0.8	HS	Med	Bad	Bad	Unstab	20	30	0.1	Lo	Med	2	20	0.3	0.45	0.05	0.2	B	Med	Lo	0.85	0.05	0.1	Med	C	B	Avg	B	C	-0.5
P074	F	66	No	13	L	Yes	0.95	JHS	Lo	Bad	Bad	N.A.	35	20	0	Lo	Hi	5.53846	72	0.64	0	0.36	0	A	Hi	Nil	0.95	0.02	0.03	Lo	D	B	Avg	B	D	-0.31
P075	M	56	No	10	L	Yes	0.95	Uni	Med	Bad	Bad	Stab	30	42	0.15	Lo	Med	3.3	33	0.73	0.15	0.05	0.07	A	Hi	Lo	0.9	0.03	0.07	Lo	C	B	Avg	B	C	-0.22
P076	M	31	No	4	S	Yes	0.3	Uni	Med	Ill	Light	Unstab	6	36	0.1	Lo	Med	3.25	13	0.15	0.75	0	0.1	C	Lo	Lo	0.84	0.05	0.11	Med	C	B	Avg	B	B	-0.15
P077	M	52	Yes	8	S	Yes	0.8	HS	Lo	Ill	Light	Unstab	25	24	0	Lo	Hi	7.25	58	0.52	0.34	0.04	0.1	A	Hi	Lo	0.94	0.02	0.04	Lo	C	B	Avg	B	C	-0.28
P078	F	40	No	9	S	No	0	HS	Lo	Bad	Bad	Unemp	15	0	0	Lo	Med	3.22222	29	0	0.4	0.4	0.2	N.E.	Nil	Lo	0.9	0.03	0.07	Lo	C	B	NoCmt	B	B	0
P079	F	52	No	3	S	No	0	HS	Lo	Ill	Light	Unemp	0	0	0	Lo	Hi	10.3333	31	0	0.7	0.2	0.1	N.E.	Nil	Lo	0.91	0.03	0.06	Lo	C	B	NoCmt	B	B	0
P080	M	24	No	11	L	No	0	HS	Med	Ill	Light	Stab	2	42	0.15	Lo	Lo	1.40909	15.5	0	0.9	0.1	0	N.E.	Nil	Nil	0.82	0.06	0.12	Med	B	B	NoCmt	B	B	0
P081	M	8	No	15	L	Yes	0.8	JHS	Med	Bad	Bad	N.A.	0	0	0	Lo	Med	2.9	43.5	0.41	0.4	0	0.19	B	Med	Lo	0.92	0.03	0.05	Lo	C	B	Avg	B	C	-0.39
P082	M	20	No	3	S	No	0	HS	Lo	Ill	Light	Unemp	0	0	0	Lo	Med	3.66667	11	0	0.6	0	0.4	N.E.	Nil	Hi	0.82	0.01	0.17	Hi	C	B	NoCmt	B	C	0
P083	M	46	No	2	S	No	0	HS	Med	Ill	Light	Unstab	25	24	0	Lo	Med	2	4	0	0.3	0	0.7	N.E.	Nil	Hi	0.98	0.01	0.01	Lo	C	B	NoCmt	B	C	0
P084	M	21	No	5	S	No	0	Uni	Med	Emerg	Emerg	N.A.	0	0	0	Lo	Med	3	15	0	0.7	0	0.3	N.E.	Nil	Med	0.83	0.04	0.13	Med	C	B	NoCmt	B	B	0
P085	M	50	No	15	L	No	0	HS	Med	Emerg	Emerg	Stab	20	30	0	Lo	Hi	5.66667	85	0	1	0	0	N.E.	Nil	Nil	0.95	0.02	0.03	Lo	B	B	NoCmt	B	B	0
P086	F	55	No	5	S	No	0	HS	Hi	Bad	Bad	N.A.	0	0	0	Lo	Hi	5.6	28	0	1	0	0	N.E.	Nil	Nil	0.9	0.02	0.08	Med	A	B	NoCmt	B	A	0
P087	M	56	No	9	S	Yes	0.8	HS	Lo	Bad	Bad	Unstab	30	18	0	Lo	Hi	6.11111	55	0.75	0.15	0	0.1	A	Hi	Lo	0.96	0.04	0	Nil	C	B	Satis	B	D	-0.05
P088	M	42	No	9	S	Yes	0.8	HS	Med	Bad	Bad	Unstab	17	36	0.15	Lo	Hi	8.22222	74	0.17	0.6	0	0.23	C	Lo	Med	0.93	0.03	0.04	Lo	C	B	Unsat	B	D	-0.63
P089	F	31	No	4	S	No	0	HS	Med	Bad	Bad	Unstab	5	48	0	Lo	Hi	5.5	22	0	1	0	0	N.E.	Nil	Nil	0.53	0.02	0.45	Hi	C	B	Avg	B	C	0
P090	F	51	No	5	S	Yes	0.95	JHS	Lo	Emerg	Emerg	Unstab	30	18	0	Lo	Hi	21	105	0.45	0	0	0.55	B	Med	Hi	0.96	0.04	0	Nil	D	C	Avg	B	D	-0.5
P091	M	27	No	7	S	No	0	Uni	Med	Bad	Bad	Stab	3	48	0	Lo	Med	2.42857	17	0	1	0	0	N.E.	Nil	Nil	0.95	0.05	0	Nil	B	B	Avg	A	B	0
P092	M	52	Yes	13	L	No	0	Uni	Hi	Emerg	Emerg	Stab	15	400	0.4	Hi	Med	2.76923	36	0	1	0	0	N.E.	Nil	Nil	0.98	0.02	0	Nil	A	A	Satis	A	A	0
P093	F	42	Yes	6	S	No	0	HS	Med	Ill	Light	Unstab	10	36	0.1	Lo	Med	3.16667	19	0	1	0	0	N.E.	Nil	Nil	0.87	0.03	0.1	Med	B	B	NoCmt	B	B	0
P094	M	44	Yes	5	S	Yes	0	HS	Med	Emerg	Emerg	Stab	15	42	0.1	Lo	Hi	28.4	142	0	0.5	0.3	0.2	N.E.	Nil	Lo	0.95	0.02	0.03	Lo	C	B	Unsat	B	C	0
P095	M	49	No	6	S	Yes	0.8	HS	Med	Bad	Bad	Unstab	20	42	0.1	Lo	Hi	8.16667	49	0.62	0.18	0	0.2	A	Hi	Lo	0.95	0.01	0.04	Lo	C	C	Satis	A	C	-0.18
P096	F	47	No	8	S	Yes	0.95	HS	Med	Emerg	Emerg	Stab	20	42	0.1	Lo	Med	4.375	35	0.59	0.21	0	0.2	A	Hi	Lo	0.8	0.03	0.17	Hi	C	B	Satis	B	B	-0.36
P097	M	31	Yes	5	S	No	0	Uni	Med	Ill	Light	Stab	2	120	0.3	Mid	Med	2	10	0	1	0	0	N.E.	Nil	Nil	0.7	0.05	0.25	Hi	B	A	Avg	A	B	0
P098	M	84	No	7	S	Yes	0	HS	Hi	Bad	Bad	N.A.	35	48	0.15	Lo	Med	2.14286	15	0	1	0	0	N.E.	Nil	Nil	0.87	0.04	0.09	Med	A	B	Avg	A	A	0
P099	M	41	Yes	7	S	Yes	0	Uni	Hi	Ill	Light	Stab	10	140	0	Mid	Med	2.14286	15	0	1	0	0	N.E.	Nil	Nil	0.82	0.05	0.13	Med	B	A	Avg	A	B	0
P100	F	60	No	9	S	No	0	HS	Med	Bad	Bad	Unstab	30	35	0	Lo	Hi	5.66667	51	0	0.6	0	0.4	N.E.	Nil	Hi	0.98	0.02	0	Nil	C	C	Avg	A	C	0
P101	M	65	No	14	L	Yes	0.95	Uni	Med	Emerg	Emerg	Stab	30	60	0.1	Mid	Hi	30.3571	425	0.16	0.71	0.06	0.07	C	Lo	Lo	0.98	0.01	0.01	Lo	C	C	Unsat	B	C	-0.79
P102	M	25	No	17	L	Yes	0.8	HS	Med	Emerg	Emerg	Stab	2	42	0	Lo	Med	4.88235	83	0.63	0.27	0	0.1	A	Hi	Lo	0.98	0.02	0	Nil	C	B	Satis	A	B	-0.17
P103	M	36	Yes	10	L	No	0	HS	Med	Emerg	Emerg	Unstab	10	45	0	Lo	Med	2.15	21.5	0	1	0	0	N.E.	Nil	Nil	0.95	0.05	0	Nil	B	B	NoCmt	B	B	0
P104	F	41	Yes	11	L	No	0	HS	Med	Bad	Bad	Unstab	15	48	0.25	Lo	Lo	1.13636	12.5	0	0.6	0.3	0.1	N.E.	Nil	Lo	0.76	0.08	0.16	Hi	C	B	NoCmt	B	B	0
P105	M	61	No	32	L	Yes	0.95	Uni	Med	Bad	Bad	Stab	40	42	0	Lo	Med	1.9375	62	0.55	0.45	0	0	A	Hi	Nil	0.85	0.06	0.09	Med	B	B	Satis	A	B	-0.4
P106	F	17	No	13	L	Yes	0.8	HS	Med	Bad	Bad	N.A.	0	0	0	Lo	Hi	10.0769	131	0.42	0.38	0	0.2	B	Med	Lo	0.99	0.01	0	Nil	C	C	Satis	A	C	-0.38
P107	F	59	No	16	L	No	0	HS	Med	Bad	Bad	Unstab	30	30	0	Lo	Med	1.90625	30.5	0	0.8	0	0.2	N.E.	Nil	Lo	0.89	0.05	0.06	Lo	C	B	Avg	B	B	0
P108	F	63	Yes	9	S	No	0	HS	Med	Bad	Bad	Unemp	20	48	0.2	Lo	Med	3.66667	33	0	1	0	0	N.E.	Nil	Nil	0.97	0.03	0	Nil	B	B	Avg	A	B	0
P109	F	13	No	9	S	Yes	0.8	JHS	Med	Bad	Bad	N.A.	0	0	0	Lo	Med	1.83333	16.5	0.12	0.88	0	0	C	Lo	Nil	0.88	0.06	0.06	Lo	C	B	Avg	B	C	-0.68
P110	M	35	No	15	L	No	0	Uni	Med	Bad	Bad	Stab	10	60	0	Mid	Med	2.4	36	0	1	0	0	N.E.	Nil	Nil	0.83	0.08	0.09	Med	C	C	NoCmt	B	B	0
P111	F	23	No	12	L	Yes	0.8	Uni	Med	Bad	Bad	Unemp	0	0	0	Lo	Hi	13.25	159	0.04	0.11	0	0.85	C	Lo	Hi	0.94	0.06	0	Nil	C	B	Unsat	B	C	-0.76
P112	F	16	No	14	L	Yes	0.95	JHS	Lo	Emerg	Emerg	N.A.	0	0	0	Lo	Med	4.07143	57	0.32	0.68	0	0	B	Med	Nil	0.82	0.01	0.17	Hi	C	C	Avg	B	C	-0.63
P113	M	84	No	13	L	Yes	0.95	Uni	Med	Bad	Bad	N.A.	40	42	0.2	Lo	Med	2.38462	31	0.11	0.89	0	0	C	Lo	Nil	0.77	0.04	0.19	Hi	B	B	Avg	A	B	-0.84
P114	M	67	No	21	L	Yes	0.8	HS	Med	Bad	Bad	Unstab	40	48	0	Lo	Med	3.14286	66	0.66	0	0	0.34	A	Hi	Hi	0.96	0.04	0	Nil	C	C	Satis	A	B	-0.14
P115	M	37	Yes	11	L	No	0	Uni	Med	Ill	Light	Stab	15	108	0.3	Mid	Med	2.72727	30	0	1	0	0	N.E.	Nil	Nil	0.97	0.03	0	Nil	B	B	Avg	A	B	0
P116	F	22	Yes	6	S	Yes	0.8	Uni	Med	Ill	Light	Stab	2	36	0	Lo	Med	2.16667	13	0.16	0.84	0	0	C	Lo	Nil	0.94	0.06	0	Nil	B	B	Unsat	B	B	-0.64
P117	M	47	No	14	L	No	0	HS	Med	Emerg	Emerg	Unstab	22	48	0	Lo	Med	5.21429	73	0	1	0	0	N.E.	Nil	Nil	0.95	0.05	0	Nil	C	C	Unsat	B	C	0
P118	M	26	No	16	L	No	0	HS	Med	Emerg	Emerg	Unstab	3	36	0	Lo	Hi	12.5	200	0	0.3	0	0.7	N.E.	Nil	Hi	0.96	0.02	0.02	Lo	D	B	NoCmt	B	D	0
P119	F	22	Yes	5	S	No	0	Uni	Med	Ill	Light	Unemp	0	0	0	Lo	Med	1.9	9.5	0	1	0	0	N.E.	Nil	Nil	0.95	0.05	0	Nil	B	A	Avg	A	B	0
P120	M	48	No	12	L	No	0	HS	Med	Emerg	Emerg	Unstab	20	60	0	Mid	Med	2.75	33	0	0.5	0	0.5	N.E.	Nil	Hi	0.95	0.05	0	Nil	C	C	NoCmt	B	C	0
P121	F	55	No	7	S	Yes	0.8	HS	Med	Ill	Light	Unemp	20	0	0	Lo	Med	4.14286	29	0.22	0.78	0	0	C	Lo	Nil	0.89	0.04	0.07	Lo	B	B	Avg	A	B	-0.58
P122	M	46	No	9	S	Yes	0.8	HS	Med	Bad	Bad	Unstab	20	36	0	Lo	Hi	10.8889	98	0.36	0.23	0	0.41	B	Med	Hi	0.97	0.01	0.02	Lo	C	B	Satis	A	C	-0.44
P123	F	28	No	5	S	Yes	0.8	HS	Lo	Bad	Bad	Unstab	8	18	0	Lo	Hi	6.8	34	0.11	0.15	0	0.74	C	Lo	Hi	0.93	0.01	0.07	Lo	C	B	Avg	B	D	-0.69
P124	M	52	No	8	S	Yes	0.8	HS	Med	Bad	Bad	Unstab	27	72	0.15	Mid	Hi	8.5	68	0.51	0.39	0	0.1	A	Hi	Lo	0.99	0.01	0	Nil	C	B	Satis	A	B	-0.29
P125	M	43	No	8	S	No	0	HS	Med	Ill	Light	Unstab	20	36	0	Lo	Med	2.125	17	0	1	0	0	N.E.	Nil	Nil	0.91	0.09	0	Nil	C	B	NoCmt	B	B	0
P126	M	31	No	18	L	No	0	HS	Med	Bad	Bad	Unstab	10	36	0	Lo	Med	1.66667	30	0	0.3	0	0.7	N.E.	Nil	Hi	0.93	0.07	0	Nil	C	B	NoCmt	B	C	0
P127	M	25	No	7	S	No	0	HS	Med	Emerg	Emerg	Unstab	3	36	0	Lo	Med	3.71429	26	0	1	0	0	N.E.	Nil	Nil	0.78	0.15	0.07	Lo	C	C	NoCmt	B	C	0
P128	M	38	No	6	S	No	0	HS	Med	Ill	Light	Unstab	10	60	0	Mid	Lo	1.16667	7	0	1	0	0	N.E.	Nil	Nil	0.93	0.07	0	Nil	B	A	NoCmt	A	B	0
P129	M	55	No	7	S	Yes	0.95	HS	Med	Bad	Bad	Stab	30	60	0.1	Mid	Med	2.47143	17.3	0.77	0.23	0	0	A	Hi	Nil	0.81	0.7	0.12	Med	A	B	Satis	A	A	-0.18
P130	F	25	No	7	S	Yes	0.8	Uni	Hi	Ill	Light	Stab	4	240	0.2	Hi	Lo	1.35714	9.5	0.21	0.79	0	0	C	Lo	Nil	0.474	0.211	0.315	Hi	A	A	Satis	A	A	-0.59
P131	F	67	Yes	3	S	Yes	0.95	JHS	Lo	Ill	Light	N.A.	40	40	0	Lo	Lo	1	3	0.17	0.83	0	0	C	Lo	Nil	1	0	0	Nil	B	B	Vsat	B	B	-0.78
P132	F	36	No	20	L	No	0	JHS	Lo	Bad	Bad	Unstab	15	40	0	Lo	Hi	7	140	0	0	0.72	0.28	N.E.	Nil	Med	0.96	0.04	0	Nil	D	C	NoCmt	A	D	0
P133	F	51	No	15	L	No	0	JHS	Lo	Bad	Bad	Unstab	30	30	0	Lo	Med	2	30	0	0	0.83	0.17	N.E.	Nil	Lo	0.87	0.13	0	Nil	D	B	NoCmt	A	D	0
P134	F	23	No	40	L	No	0	Uni	Med	Emerg	Emerg	Unstab	3	40	0	Lo	Med	5	200	0	0.18	0	0.82	N.E.	Nil	Hi	0.95	0.05	0	Nil	D	C	NoCmt	A	D	0
P135	F	60	Yes	3	S	Yes	0.8	Uni	Med	Bad	Bad	Stab	30	40	0	Lo	Med	4	12	0.1	0.9	0	0	C	Lo	Nil	1	0	0	Nil	A	B	Satis	A	A	-0.7
P136	F	26	No	4	S	No	0	Uni	Lo	Ill	Light	Unstab	4	42	0.5	Lo	Lo	1	4	0	1	0	0	N.E.	Nil	Nil	1	0	0	Nil	A	B	NoCmt	A	B	0
P137	M	31	No	5	S	No	0	Uni	Med	Ill	Light	Stab	8	70	0.05	Mid	Lo	1.3	6.5	0	1	0	0	N.E.	Nil	Nil	0.95	0	0.05	Lo	A	B	Avg	B	B	0
P138	M	34	No	3	S	Yes	0.8	HS	Med	Light	Light	Stab	11	70	0.07	Mid	Lo	1.33333	4	0.4	0.6	0	0	B	Med	Nil	0.95	0	0.05	Lo	A	A	Avg	C	B	-0.4
P139	M	31	Yes	12	L	Yes	0.8	HS	Lo	Bad	Bad	Unstab	8	24	0	Lo	Med	5.25	63	0.04	0.76	0	0.2	C	Lo	Lo	0.97	0.03	0	Nil	C	B	Unsat	B	C	-0.76
P140	M	36	No	5	S	No	0	HS	Med	Emerg	Emerg	Unstab	10	60	0.1	Mid	Med	2.4	12	0	1	0	0	N.E.	Nil	Nil	0.84	0.16	0	Nil	C	B	NoCmt	B	B	0
P141	F	45	No	10	L	Yes	0.8	HS	Med	Bad	Bad	Unstab	20	36	0.15	Lo	Hi	5.8	58	0.6	0.1	0	0.3	A	Hi	Med	0.95	0.05	0	Nil	C	B	Satis	A	C	-0.2
P142	M	46	No	22	L	Yes	0.8	HS	Med	Bad	Bad	Unstab	20	30	0	Lo	Med	5.06818	111.5	0.57	0.23	0	0.2	A	Hi	Lo	0.98	0.02	0	Nil	C	B	Satis	A	C	-0.23
P143	M	56	No	10	L	Yes	0.8	HS	Med	Bad	Bad	Unstab	30	36	0.1	Lo	Med	3.8	38	0.5	0.5	0	0	A	Hi	Nil	0.98	0.02	0	Nil	B	C	Satis	B	B	-0.3
P144	F	30	No	52	L	Yes	0.95	HS	Lo	Bad	Bad	Unemp	0	0	0	Lo	Hi	7.17308	373	0.72	0.28	0	0	A	Hi	Nil	0.97	0.03	0	Nil	C	B	Satis	A	C	-0.23
P145	F	52	No	4	S	No	0	HS	Med	Bad	Bad	Unstab	27	36	0.1	Lo	Med	3.25	13	0	1	0	0	N.E.	Nil	Nil	0.62	0.15	0.23	Hi	B	C	NoCmt	B	B	0
P146	F	14	No	11	L	Yes	0.8	JHS	Lo	Emerg	Emerg	N.A.	0	0	0	Lo	Med	3.36364	37	0.45	0.25	0	0.3	B	Med	Med	0.94	0.06	0	Nil	C	C	Satis	B	C	-0.35
P147	M	35	No	15	L	No	0	HS	Med	Emerg	Emerg	Unstab	10	42	0	Lo	Med	5.2	78	0	0.25	0	0.75	N.E.	Nil	Hi	0.96	0.04	0	Nil	C	C	NoCmt	B	D	0
P148	M	50	No	16	L	No	0	HS	Med	Emerg	Emerg	Stab	25	36	0	Lo	Lo	1.375	22	0	0.7	0	0.3	N.E.	Nil	Med	0.82	0.18	0	Nil	C	B	NoCmt	B	C	0
P149	M	48	Yes	53	L	No	0	HS	Med	Emerg	Emerg	Unstab	25	48	0	Lo	Hi	12.5472	665	0	0.5	0	0.5	N.E.	Nil	Hi	1	0	0	Nil	D	C	Avg	A	D	0
P150	M	16	No	10	L	No	0	JHS	Med	Emerg	Emerg	N.A.	0	0	0	Lo	Med	1.85	18.5	0	1	0	0	N.E.	Nil	Nil	0.81	0.19	0	Nil	C	C	NoCmt	B	C	0
P151	M	64	No	41	L	Yes	0.8	HS	Med	Emerg	Emerg	Unstab	40	36	0	Lo	Lo	1.41463	58	0.61	0	0	0.39	A	Hi	Hi	0.89	0.08	0.03	Lo	C	C	Satis	C	D	-0.19
P152	F	56	No	6	S	Yes	0.8	HS	Lo	Bad	Bad	Unstab	30	18	0	Lo	Hi	6.5	39	0.72	0.18	0	0.1	A	Hi	Lo	0.91	0.09	0	Nil	C	C	Satis	B	C	-0.08
P153	F	52	No	4	S	No	0	HS	Med	Emerg	Emerg	Unstab	27	72	0.15	Mid	Hi	10	40	0	1	0	0	N.E.	Nil	Nil	0.95	0.05	0	Nil	B	C	NoCmt	B	B	0
P154	M	60	Yes	5	S	No	0	HS	Hi	Bad	Bad	Good	30	180	0.2	Mid	Hi	8.4	42	0	1	0	0	N.E.	Nil	Nil	0.85	0.01	0.14	Med	A	C	NoCmt	A	A	0
P155	M	41	Yes	6	S	No	0	HS	Med	Emerg	Emerg	Unstab	15	42	0	Lo	Hi	9.16667	55	0	0.7	0	0.3	N.E.	Nil	Med	0.96	0.04	0	Nil	C	C	NoCmt	B	C	0
P156	M	67	Yes	35	L	Yes	0.95	Grad	Hi	Emerg	Emerg	Good	45	500	0.6	Hi	Hi	6.57143	230	0.6	0.4	0	0	A	Hi	Nil	0.78	0	0.22	Hi	A	C	Satis	B	A	-0.35
P157	F	32	No	3	S	No	0	HS	Med	Ill	Light	Stab	7	60	0.1	Mid	Med	3.33333	10	0	1	0	0	N.E.	Nil	Nil	0.5	0.3	0.2	Hi	A	A	NoCmt	A	A	0	19-8 Hospital
P158	F	54	Yes	29	L	Yes	0.8	HS	Med	Emerg	Emerg	Good	25	140	0.1	Mid	Med	2.98966	86.7	0.55	0.45	0	0	A	Hi	Nil	0.69	0.19	0.12	Med	B	A	Avg	B	B	-0.25	Bach Mai
P159	M	50	No	7	S	Yes	0	HS	Med	Bad	Bad	Stab	30	60	0.1	Mid	Lo	1.14286	8	0	1	0	0	N.E.	Nil	Nil	0.75	0.12	0.13	Med	A	A	Satis	A	A	0	Thong Nhat Hospital
P160	F	26	Yes	3	S	Yes	0.75	Uni	Med	Ill	Light	Stab	6	60	0.1	Mid	Lo	0.7	2.1	0.29	0.71	0	0	B	Med	Nil	0.38	0.43	0.19	Hi	A	A	Satis	B	A	-0.46	Hai Hau Clinic
P161	M	58	Yes	10	L	Yes	0.95	HS	Med	Bad	Bad	Stab	30	84	0.1	Mid	Med	1.52	15.2	0.81	0.19	0	0	A	Hi	Nil	0.85	0.1	0.05	Lo	A	B	Satis	B	B	-0.14	Kien An Hospital (Hai Phong)
P162	F	26	No	12	L	Yes	0.8	Uni	Med	Bad	Bad	Stab	4	120	0.1	Mid	Lo	1.5	18	0.46	0.54	0	0	A	Hi	Nil	0.65	0.07	0.28	Hi	A	B	Satis	A	B	-0.34	Tumor Hospital Hanoi
P163	M	59	Yes	5	S	Yes	0.95	HS	Med	Ill	Light	Stab	30	60	0.05	Mid	Lo	1.3	6.5	0.78	0.22	0	0	A	Hi	Nil	0.83	0.12	0.05	Lo	A	A	Satis	B	B	-0.17	Vinh Bao Clinic Hai Phong
P164	F	28	Yes	5	S	No	0	Uni	Hi	Ill	Light	Stab	5	180	0.1	Mid	Lo	1	5	0	1	0	0	N.E.	Nil	Nil	0.4	0	0.6	Hi	A	A	NoCmt	B	A	0	San Nhi Hanoi
P165	F	23	Yes	4	S	Yes	0.7	Uni	Hi	Ill	Light	Stab	2	120	0.1	Mid	Lo	1.3	5.2	0.47	0.53	0	0	A	Hi	Nil	0.67	0.23	0.1	Med	A	A	Avg	A	A	-0.23	San Nhi Hung Yen
P166	F	21	No	6	S	Yes	0.8	Uni	Med	Emerg	Emerg	N.A.	0	0	0	Lo	Lo	0.633333	3.8	0.42	0.58	0	0	B	Med	Nil	0.53	0.47	0	Nil	A	A	Satis	A	A	-0.38	Central Tropical Diseases Hospital
P167	F	25	Yes	7	S	Yes	0.5	Uni	Med	Ill	Light	Stab	2	72	0.1	Mid	Lo	0.442857	3.1	0.16	0.84	0	0	C	Lo	Nil	0.32	0.68	0	Nil	A	A	Avg	B	A	-0.34	Hai Duong Clinic
P168	F	24	Yes	5	S	No	0	HS	Med	Ill	Light	Stab	4	60	0.1	Mid	Med	2	10	0	1	0	0	N.E.	Nil	Nil	0.2	0.65	0.15	Med	A	A	NoCmt	A	A	0	Thuong Tin Hospital
P169	F	21	Yes	7	S	Yes	0.8	HS	Hi	Ill	Light	Stab	2	120	0.1	Mid	Med	1.65714	11.6	0.43	0.57	0	0	B	Med	Nil	0.54	0.33	0.13	Med	A	A	Satis	A	A	-0.37	Uong Bi Hospital
P170	M	62	No	13	L	Yes	1	Uni	Med	Ill	Light	Stab	40	48	0.2	Lo	Med	2.69231	35	0.48	0.52	0	0	A	Hi	Nil	0.91	0.03	0.06	Lo	C	B	Satis	A	B	-0.52
P171	F	14	No	7	S	Yes	0.8	HS	Med	Bad	Bad	N.A.	0	0	0	Lo	Med	2.57143	18	0.13	0.87	0	0	C	Lo	Nil	0.87	0.13	0	Nil	B	B	Avg	A	B	-0.67
P172	F	77	No	10	L	Yes	1	HS	Med	Bad	Bad	N.A.	0	0	0	Lo	Hi	7.35	73.5	0.56	0	0	0.44	A	Hi	Hi	0.98	0.02	0	Nil	C	B	Avg	A	C	-0.44
P173	M	39	No	9	S	No	0	HS	Med	Bad	Bad	Unstab	15	96	0.25	Mid	Med	5.05556	45.5	0	1	0	0	N.E.	Nil	Nil	0.91	0.04	0.05	Lo	C	B	NoCmt	A	B	0
P174	M	52	No	7	S	No	0	HS	Med	Bad	Bad	Stab	27	48	0.1	Lo	Med	1.57143	11	0	1	0	0	N.E.	Nil	Nil	0.73	0.18	0.09	Med	C	B	Unsat	B	B	0
P175	M	59	Yes	10	L	No	0	HS	Hi	Bad	Bad	Stab	30	120	0.3	Mid	Med	2.6	26	0	1	0	0	N.E.	Nil	Nil	0.85	0.04	0.11	Med	B	C	Avg	B	B	0
P176	M	48	No	7	S	No	0	HS	Med	Emerg	Emerg	Stab	23	48	0.25	Lo	Hi	7.28571	51	0	1	0	0	N.E.	Nil	Nil	0.69	0.12	0.19	Hi	C	C	Avg	B	B	0
P177	F	78	Yes	17	L	Yes	1	Uni	Med	Bad	Bad	Stab	50	48	0.3	Lo	Med	4.85294	82.5	0.58	0.42	0	0	A	Hi	Nil	0.95	0.01	0.04	Lo	A	B	Satis	A	A	-0.42
P178	F	41	No	5	S	No	0	HS	Med	Emerg	Emerg	Unstab	16	48	0.1	Lo	Med	2.3	11.5	0	1	0	0	N.E.	Nil	Nil	0.96	0.04	0	Nil	B	B	NoCmt	A	B	0
P179	M	28	No	6	S	No	0	HS	Med	Emerg	Emerg	Unstab	4	42	0	Lo	Med	3.16667	19	0	0.3	0	0.7	N.E.	Nil	Hi	0.84	0.05	0.11	Med	C	B	NoCmt	B	C	0
P180	M	40	No	6	S	No	0	HS	Med	Ill	Light	Unstab	15	48	0.1	Lo	Med	3.66667	22	0	1	0	0	N.E.	Nil	Nil	0.95	0.05	0	Nil	B	B	NoCmt	B	B	0
P181	F	37	No	5	S	No	0	HS	Med	Bad	Bad	Unstab	12	36	0.1	Lo	Med	3.2	16	0	1	0	0	N.E.	Nil	Nil	0.47	0.53	0	Nil	C	C	NoCmt	B	B	0
P182	M	23	No	8	S	No	0	Uni	Med	Emerg	Emerg	Unstab	1	48	0	Lo	Med	2.75	22	0	1	0	0	N.E.	Nil	Nil	0.95	0.05	0	Nil	B	B	NoCmt	A	B	0
P183	M	62	No	7	S	Yes	1	HS	Med	Emerg	Emerg	Stab	37	36	0	Lo	Med	2	14	0.6	0.4	0	0	A	Hi	Nil	0.96	0.04	0	Nil	C	B	Avg	B	C	-0.4
P184	M	24	No	25	L	No	0	HS	Med	Bad	Bad	Unemp	0	0	0	Lo	Lo	0.72	18	0	1	0	0	N.E.	Nil	Nil	0.86	0.14	0	Nil	C	B	NoCmt	B	C	0
P185	M	56	Yes	9	S	Yes	0.8	HS	Med	Bad	Bad	Unstab	30	42	0.1	Lo	Hi	7.16667	64.5	0.55	0.45	0	0	A	Hi	Nil	0.98	0.02	0	Nil	C	B	Avg	B	B	-0.25
P186	M	62	Yes	11	L	Yes	0.8	HS	Med	Bad	Bad	Unstab	37	36	0.1	Lo	Med	3.09091	34	0.63	0.37	0	0	A	Hi	Nil	0.94	0.02	0.04	Lo	B	B	Satis	A	B	-0.17
P187	M	44	No	5	S	No	0	HS	Med	Ill	Light	Stab	20	72	0.25	Mid	Hi	7.6	38	0	1	0	0	N.E.	Nil	Nil	0.87	0.02	0.11	Med	B	B	NoCmt	A	B	0
P188	F	47	No	5	S	No	0	JHS	Med	Bad	Bad	Unstab	25	30	0.1	Lo	Hi	13.5	67.5	0	1	0	0	N.E.	Nil	Nil	0.98	0.02	0	Nil	C	B	NoCmt	B	C	0
P189	F	74	Yes	19	L	Yes	0.8	HS	Hi	Bad	Bad	N.A.	40	72	0.2	Mid	Med	4.63158	88	0.48	0.52	0	0	A	Hi	Nil	0.94	0.02	0.04	Lo	B	B	Avg	B	B	-0.32
P190	M	51	No	5	S	Yes	0.95	HS	Lo	Bad	Bad	Unstab	25	12	0	Lo	Hi	13	65	0.65	0.35	0	0	A	Hi	Nil	0.98	0.01	0.01	Lo	C	B	Avg	B	D	-0.3
P191	M	72	Yes	12	L	Yes	0.95	HS	Med	Bad	Bad	Stab	45	46	0.3	Lo	Med	2.08333	25	0.36	0.64	0	0	B	Med	Nil	0.83	0.05	0.12	Med	B	B	Avg	B	B	-0.59
P192	M	29	No	9	S	No	0	HS	Med	Emerg	Emerg	Unemp	0	0	0	Lo	Med	4.44444	40	0	1	0	0	N.E.	Nil	Nil	0.5	0.25	0.25	Hi	C	C	NoCmt	B	B	0
P193	F	72	Yes	7	S	No	0	HS	Hi	Emerg	Emerg	Stab	45	36	1	Lo	Med	3.35714	23.5	0	1	0	0	N.E.	Nil	Nil	0.71	0.03	0.21	Hi	A	B	NoCmt	B	A	0
P194	F	60	No	8	S	Yes	0.95	JHS	Lo	Emerg	Emerg	Unemp	35	0	0	Lo	Hi	6	48	0.69	0.31	0	0	A	Hi	Nil	0.96	0.04	0	Nil	D	C	Avg	B	D	-0.26
P195	M	58	No	14	L	No	0	HS	Med	Emerg	Emerg	Unstab	35	30	0	Lo	Med	4.03571	56.5	0	1	0	0	N.E.	Nil	Nil	0.95	0.02	0.03	Lo	C	C	NoCmt	B	C	0
P196	M	32	No	6	S	No	0	HS	Lo	Emerg	Emerg	Unemp	5	0	0	Lo	Med	3.33333	20	0	0	1	0	N.E.	Nil	Nil	0.45	0.3	0.25	Hi	D	B	NoCmt	B	D	0
P197	M	18	No	11	L	No	0	HS	Med	Emerg	Emerg	Unemp	0	0	0	Lo	Med	4.72727	52	0	0.1	0	0.9	N.E.	Nil	Hi	0.62	0.19	0.19	Hi	C	C	NoCmt	B	C	0
P198	F	47	No	9	S	No	0	Uni	Hi	Emerg	Emerg	Stab	22	120	0.3	Mid	Hi	20	180	0	1	0	0	N.E.	Nil	Nil	0.81	0.08	0.11	Med	B	B	NoCmt	B	B	0
P199	F	52	No	11	L	Yes	0.8	Uni	Med	Bad	Bad	Stab	25	72	0.15	Mid	Med	3.18182	35	0.6	0.2	0	0.2	A	Hi	Lo	0.91	0.03	0.06	Lo	C	A	Avg	A	B	-0.2
P200	M	62	No	8	S	Yes	1	HS	Med	Bad	Bad	Stab	40	60	0.2	Mid	Med	5.375	43	0.48	0.52	0	0	A	Hi	Nil	0.79	0.02	0.19	Hi	C	B	Avg	A	B	-0.52
P201	F	43	Yes	8	S	Yes	0.8	HS	Med	Bad	Bad	Unstab	20	24	0.1	Lo	Med	5.375	43	0.48	0.52	0	0	A	Hi	Nil	0.98	0.02	0	Nil	C	B	Avg	A	C	-0.32
P202	M	52	No	14	L	Yes	0.8	HS	Med	Bad	Bad	Unstab	25	36	0.1	Lo	Med	2.5	35	0.41	0	0	0.59	B	Med	Hi	0.96	0.04	0	Nil	C	C	Avg	B	D	-0.39
P203	F	27	Yes	8	S	No	0	HS	Med	Emerg	Emerg	Unemp	0	0	0	Lo	Med	2.625	21	0	1	0	0	N.E.	Nil	Nil	0.97	0.03	0	Nil	C	B	NoCmt	A	B	0
P204	M	22	Yes	6	S	No	0	HS	Med	Emerg	Emerg	Unstab	1	30	0	Lo	Med	4.25	25.5	0	1	0	0	N.E.	Nil	Nil	0.98	0.02	0	Nil	B	B	NoCmt	A	B	0
P205	M	14	No	13	L	Yes	0.95	JHS	Lo	Bad	Bad	N.A.	0	0	0	Lo	Hi	10.0385	130.5	0.47	0.53	0	0	A	Hi	Nil	0.95	0.01	0.04	Lo	C	B	Satis	A	C	-0.48
P206	F	62	No	12	L	Yes	0.95	Uni	Med	Bad	Bad	Stab	35	42	0.1	Lo	Hi	9.04167	108.5	0.4	0.6	0	0	B	Med	Nil	0.96	0.01	0.03	Lo	A	A	Avg	A	B	-0.55
P207	M	68	No	12	L	Yes	1	HS	Med	Bad	Bad	Stab	40	42	0.1	Lo	Med	3.25	39	0.75	0.25	0	0	A	Hi	Nil	0.92	0.03	0.05	Lo	C	B	Avg	A	B	-0.25
P208	M	18	No	4	S	Yes	0.8	HS	Med	Bad	Bad	N.A.	0	0	0	Lo	Hi	8.5	34	0.22	0.48	0	0.3	C	Lo	Med	0.97	0.03	0	Nil	C	B	Unsat	B	C	-0.58
P209	F	34	No	21	L	No	0	HS	Med	Bad	Bad	Unstab	10	30	0.1	Lo	Med	1.95238	41	0	1	0	0	N.E.	Nil	Nil	0.95	0.05	0	Nil	C	B	NoCmt	B	C	0
P210	F	58	No	9	S	No	0	HS	Med	Bad	Bad	Unstab	30	72	0.25	Mid	Med	2.55556	23	0	1	0	0	N.E.	Nil	Nil	0.96	0.04	0	Nil	C	B	NoCmt	A	B	0
P211	M	28	No	4	S	No	0	JHS	Med	Emerg	Emerg	Unstab	5	24	0	Lo	Med	4.25	17	0	0	0	1	N.E.	Nil	Hi	0.85	0.15	0	Nil	C	B	NoCmt	B	C	0
P212	F	20	No	6	S	No	0	HS	Med	Bad	Bad	Unstab	1	24	0	Lo	Med	5	30	0	0.7	0	0.3	N.E.	Nil	Med	0.76	0.14	0.1	Med	C	B	NoCmt	B	C	0
P213	F	30	No	15	L	No	0	HS	Med	Bad	Bad	Unstab	5	24	0	Lo	Med	2.73333	41	0	0.6	0	0.4	N.E.	Nil	Hi	0.91	0.04	0.05	Lo	C	B	NoCmt	B	C	0
P214	M	43	No	11	L	No	0	HS	Med	Emerg	Emerg	Unstab	18	42	0	Lo	Hi	10.0909	111	0	0.6	0	0.4	N.E.	Nil	Hi	0.96	0.04	0	Nil	D	C	NoCmt	C	D	0
P215	F	64	No	10	L	Yes	1	Uni	Med	Bad	Bad	Stab	40	60	0.3	Mid	Med	5.25	52.5	0.55	0.45	0	0	A	Hi	Nil	0.97	0.03	0	Nil	B	B	Satis	A	B	-0.45
P216	M	37	No	4	S	No	0	HS	Med	Emerg	Emerg	Unstab	15	36	0	Lo	Med	4.375	17.5	0	1	0	0	N.E.	Nil	Nil	0.67	0.26	0.07	Lo	C	C	Unsat	C	C	0
P217	F	23	Yes	3	S	No	0	HS	Med	Ill	Light	Unstab	4	42	0.05	Lo	Lo	1.33333	4	0	1	0	0	N.E.	Nil	Nil	0.62	0.13	0.25	Hi	B	A	NoCmt	B	B	0
P218	F	26	Yes	5	S	Yes	0.8	Uni	Med	Light	Light	Stab	4	120	0.2	Mid	Med	2.4	12	0.67	0.33	0	0	A	Hi	Nil	0.87	0.13	0	Nil	A	A	Avg	B	B	-0.13	Nam Dinh
P219	F	61	Yes	12	L	Yes	0.95	HS	Med	Bad	Bad	Stab	30	60	0.2	Mid	Med	2.41667	29	0.66	0.34	0	0	A	Hi	Nil	0.69	0.31	0	Nil	B	B	Satis	B	A	-0.29	Thai Binh
P220	M	21	Yes	6	S	No	0	Uni	Med	Bad	Bad	Stab	1	120	0.3	Mid	Med	1.83333	11	0	1	0	0	N.E.	Nil	Nil	0.64	0.27	0.09	Med	A	A	NoCmt	B	B	0	Hai Duong Clinic
P221	F	26	Yes	2	S	Yes	0.8	HS	Med	Ill	Light	Stab	5	72	0.1	Mid	Med	3	6	0.67	0.33	0	0	A	Hi	Nil	0.83	0.17	0	Nil	A	A	Avg	B	B	-0.13	BV GTVT
P222	M	59	No	21	L	Yes	1	Uni	Med	Bad	Bad	Stab	35	84	0.15	Mid	Lo	0.571429	12	0.17	0.83	0	0	C	Lo	Nil	0.17	0.83	0	Nil	A	A	Avg	B	B	-0.83	BV 103
P223	F	22	Yes	6	S	Yes	0.8	Uni	Med	Ill	Light	Unstab	1	72	0.1	Mid	Med	2	12	0.67	0.33	0	0	A	Hi	Nil	0.83	0.13	0.04	Lo	A	A	Satis	A	A	-0.13	Bac Ninh Clinic
P224	F	53	Yes	6	S	No	0	JHS	Lo	Emerg	Emerg	Unstab	35	20	0	Lo	Lo	0.716667	4.3	0	0	0	1	N.E.	Nil	Hi	0.3	0.12	0.58	Hi	C	A	NoCmt	B	C	0	Hai Phong
P225	F	46	Yes	11	L	Yes	0.8	HS	Med	Bad	Bad	Unstab	26	30	0.05	Lo	Lo	1.41818	15.6	0.56	0.44	0	0	A	Hi	Nil	0.71	0.13	0.16	Hi	B	A	Satis	B	C	-0.24	Hai Phong
P226	F	21	Yes	6	S	Yes	0.8	Uni	Med	Emerg	Emerg	Unemp	0	0	0	Lo	Lo	0.816667	4.9	0.31	0.69	0	0	B	Med	Nil	0.39	0.61	0	Nil	A	A	Satis	A	A	-0.49	BV Nhiet doi TW
P227	F	45	Yes	7	S	Yes	0.8	JHS	Med	Emerg	Emerg	Unstab	25	40	0.1	Lo	Lo	1.12857	7.9	0.44	0.56	0	0	B	Med	Nil	0.55	0.19	0.26	Hi	B	A	Satis	B	B	-0.36	Hai Phong
P228	F	25	No	5	S	Yes	0.8	Uni	Hi	Ill	Light	Good	3	300	0.2	Hi	Med	4	20	0.4	0.6	0	0	B	Med	Nil	0.6	0.15	0.25	Hi	A	A	Satis	A	A	-0.4	Viet Nhat Bach Mai
P229	F	26	No	3	S	Yes	0.8	Uni	Med	Ill	Light	Stab	5	120	0.2	Mid	Med	1.83333	5.5	0.29	0.71	0	0	B	Med	Nil	0.36	0.36	0.28	Hi	A	A	Avg	B	A	-0.51	Phu San Ha Noi
P230	F	21	Yes	7	S	Yes	0.7	Uni	Med	Ill	Light	Unstab	1	72	0.1	Mid	Lo	0.671429	4.7	0.39	0.61	0	0	B	Med	Nil	0.55	0.32	0.13	Med	A	A	Satis	A	A	-0.31	Tuyen Quang Clinic
P231	F	27	Yes	1	S	Yes	0.8	Uni	Med	Ill	Light	Stab	5	72	0.1	Mid	Hi	6	6	0.6	0.4	0	0	A	Hi	Nil	0.75	0.17	0.08	Med	A	A	Satis	A	A	-0.2	Hai Duong Clinic
P232	F	22	Yes	14	L	Yes	0.7	Uni	Med	Ill	Light	Stab	2	72	0.1	Mid	Lo	0.571429	8	0.18	0.82	0	0	C	Lo	Nil	0.25	0.62	0.13	Med	A	A	Avg	A	A	-0.52	San Nhi Bac Giang
P233	F	45	Yes	5	S	Yes	0.7	HS	Med	Ill	Light	Stab	20	60	0.1	Mid	Lo	0.8	4	0.35	0.65	0	0	B	Med	Nil	0.5	0.25	0.25	Hi	A	A	Satis	A	A	-0.35	Da Khoa Chi Linh
P234	F	23	No	3	S	Yes	0.7	HS	Med	Ill	Light	Stab	3	72	0.1	Mid	Med	2.5	7.5	0.38	0.62	0	0	B	Med	Nil	0.53	0.4	0.07	Lo	A	A	Avg	B	A	-0.32	Vietnam Thuy Dien Uong Bi
P235	F	25	Yes	4	S	Yes	0.7	Uni	Hi	Ill	Light	Good	3	300	0.1	Hi	Lo	1.45	5.8	0.48	0.52	0	0	A	Hi	Nil	0.69	0.26	0.05	Lo	A	A	Satis	A	A	-0.22	Da Khoa Thai Nguyen
P236	M	61	No	3	S	Yes	0.7	HS	Med	Ill	Light	Stab	35	72	0.1	Mid	Hi	46.6667	140	0.65	0.35	0	0	A	Hi	Nil	0.93	0.02	0.05	Lo	A	A	Satis	A	A	-0.05	Bach Mai
P237	F	21	No	9	S	No	0	HS	Med	Bad	Bad	Unstab	1	30	0	Lo	Med	1.88889	17	0	0.2	0	0.8	N.E.	Nil	Hi	0.82	0.06	0.12	Med	B	B	NoCmt	B	C	0
P238	M	54	Yes	8	S	Yes	0.8	Uni	Med	Bad	Bad	Unstab	30	84	0.15	Mid	Hi	9	72	0.49	0.51	0	0	A	Hi	Nil	0.93	0.02	0.05	Lo	B	B	Satis	B	B	-0.31
P239	M	52	No	5	S	No	0	HS	Med	Bad	Bad	Unstab	27	42	0.1	Lo	Hi	8.8	44	0	1	0	0	N.E.	Nil	Nil	0.94	0.01	0.05	Lo	C	B	NoCmt	B	B	0
P240	M	33	No	2	S	No	0	HS	Med	Emerg	Emerg	Stab	8	72	0.15	Mid	Hi	14.5	29	0	0	1	0	N.E.	Nil	Nil	0.9	0.1	0	Nil	C	C	NoCmt	C	D	0
P241	M	6	No	9	S	Yes	0.8	JHS	Med	Emerg	Emerg	N.A.	0	0	0	Lo	Hi	13.5556	122	0.26	0.74	0	0	B	Med	Nil	0.82	0.08	0.1	Med	C	C	Avg	C	C	-0.54
P242	M	43	No	6	S	Yes	0.8	HS	Med	Ill	Light	Stab	20	72	0.15	Mid	Hi	6.83333	41	0.23	0.77	0	0	C	Lo	Nil	0.91	0.02	0.07	Lo	B	B	Avg	B	B	-0.57
P243	M	26	No	6	S	Yes	0.95	HS	Lo	Ill	Light	Unstab	6	18	0	Lo	Med	1.75	10.5	0.59	0.41	0	0	A	Hi	Nil	0.95	0.05	0	Nil	C	B	Avg	A	B	-0.36
P244	F	58	No	10	L	Yes	0.8	HS	Med	Bad	Bad	Unstab	35	36	0.1	Lo	Hi	7.1	71	0.52	0.1	0	0.38	A	Hi	Hi	0.97	0.03	0	Nil	C	B	Avg	A	C	-0.28
P245	M	81	No	11	L	Yes	1	Uni	Hi	Bad	Bad	Stab	55	48	0.5	Lo	Hi	8	88	0.52	0.48	0	0	A	Hi	Nil	0.86	0.02	0.12	Med	B	B	Satis	A	B	-0.48
P246	M	54	No	15	L	Yes	0.95	HS	Lo	Bad	Bad	Unstab	30	18	0	Lo	Med	2.56667	38.5	0.46	0.54	0	0	A	Hi	Nil	0.96	0.04	0	Nil	C	B	Avg	B	C	-0.49
P247	F	3	No	10	L	Yes	1	JHS	Med	Bad	Bad	N.A.	0	0	0	Lo	Med	1.9	19	0.42	0	0	0.58	B	Med	Hi	0.84	0.05	0.11	Med	C	B	Avg	B	D	-0.58
P248	M	37	No	3	S	Yes	0.95	HS	Lo	Bad	Bad	Unstab	15	18	0	Lo	Med	5	15	0.6	0	0	0.4	A	Hi	Hi	0.85	0.15	0	Nil	D	D	Avg	D	D	-0.35
P249	M	54	Yes	7	S	No	0	Uni	Hi	Bad	Bad	Stab	30	120	0.2	Mid	Med	3.64286	25.5	0	1	0	0	N.E.	Nil	Nil	0.82	0.06	0.12	Med	A	A	NoCmt	A	B	0
P250	F	32	No	4	S	No	0	HS	Med	Bad	Bad	Unstab	10	30	0	Lo	Lo	1.375	5.5	0	1	0	0	N.E.	Nil	Nil	0.8	0.2	0	Nil	C	A	NoCmt	A	B	0
P251	M	29	Yes	5	S	No	0	Uni	Med	Bad	Bad	Stab	5	72	0.1	Mid	Med	2.4	12	0	1	0	0	N.E.	Nil	Nil	0.8	0.03	0.17	Hi	B	B	NoCmt	A	B	0
P252	F	57	No	9	S	Yes	0.8	HS	Med	Bad	Bad	Unstab	32	36	0.1	Lo	Med	2.05556	18.5	0.23	0.77	0	0	C	Lo	Nil	0.84	0.05	0.11	Med	C	B	Avg	B	C	-0.57
P253	M	26	No	16	L	No	0	JHS	Med	Emerg	Emerg	Unstab	5	30	0.1	Lo	Med	1.96875	31.5	0	1	0	0	N.E.	Nil	Nil	0.75	0.25	0	Nil	C	A	NoCmt	A	C	0
P254	M	36	No	18	L	Yes	0.8	HS	Med	Bad	Bad	Unstab	10	24	0	Lo	Med	5.22222	94	0.59	0.41	0	0	A	Hi	Nil	0.97	0.03	0	Nil	B	B	Avg	A	C	-0.21
P255	F	39	Yes	8	S	Yes	0.8	HS	Med	Bad	Bad	Unstab	20	40	0.05	Lo	Lo	1	8	0.46	0.16	0	0.38	A	Hi	Hi	0.58	0.18	0.24	Hi	C	A	Avg	C	B	-0.34	BV Kien An HP
P256	F	78	Yes	11	L	Yes	0.8	JHS	Med	Bad	Bad	Unstab	60	30	0	Lo	Lo	1.27273	14	0.43	0.14	0	0.43	B	Med	Hi	0.61	0.14	0.25	Hi	C	A	Avg	C	C	-0.37	Viet Tiep HP
P257	F	42	Yes	7	S	Yes	0.8	HS	Med	Ill	Light	Unstab	21	30	0	Lo	Lo	0.835714	5.85	0.52	0.17	0	0.31	A	Hi	Hi	0.64	0.19	0.17	Hi	C	A	Satis	C	C	-0.28	BV Vinh Bao HP
P258	F	25	No	5	S	No	0	Uni	Med	Ill	Light	Stab	2	48	0	Lo	Med	4.2	21	0	1	0	0	N.E.	Nil	Nil	0.9	0.1	0	Nil	A	A	NoCmt	B	B	0	Tay Ninh -> HCM My Duc Hospital
P259	F	25	Yes	6	S	Yes	0.8	Uni	Med	Ill	Light	Stab	2	60	0.05	Mid	Med	2.86667	17.2	0.7	0.3	0	0	A	Hi	Nil	0.9	0.06	0.04	Lo	A	A	Avg	D	A	-0.1	Viet Nhat Bach Mai
P260	F	27	Yes	2	S	No	0	Uni	Med	Ill	Light	Unstab	4	48	0	Lo	Lo	1	2	0	1	0	0	N.E.	Nil	Nil	0.36	0.39	0.25	Hi	A	A	NoCmt	C	A	0	Phu San Ha Noi
P261	F	30	Yes	4	S	Yes	0.3	Uni	Med	Ill	Light	Stab	6	72	0.1	Mid	Med	2.125	8.5	0.14	0.86	0	0	C	Lo	Nil	0.47	0.12	0.41	Hi	A	A	Avg	B	A	-0.16	Viet Nhat Bach Mai
P262	F	27	Yes	6	S	Yes	0.3	Uni	Med	Ill	Light	Stab	5	60	0.05	Mid	Med	1.53333	9.2	0.15	0.85	0	0	C	Lo	Nil	0.51	0.16	0.33	Hi	A	A	Avg	C	A	-0.15	Viet Nhat Bach Mai
P263	F	32	Yes	4	S	Yes	0.8	Uni	Med	Ill	Light	Stab	7	60	0.05	Mid	Med	3.925	15.7	0.51	0.49	0	0	A	Hi	Nil	0.64	0.1	0.26	Hi	A	A	Avg	C	A	-0.29	Viet Nhat Bach Mai
P264	F	20	No	7	S	Yes	0.8	Uni	Med	Bad	Bad	Stab	3	60	0.1	Mid	Lo	1.07143	7.5	0.43	0.57	0	0	B	Med	Nil	0.53	0.2	0.27	Hi	A	A	Satis	C	B	-0.37	Tai Mui Hong TW
P265	F	19	Yes	7	S	Yes	0.8	Uni	Med	Ill	Light	N.A.	0	0	0	Lo	Med	2	14	0.57	0.43	0	0	A	Hi	Nil	0.71	0.07	0.22	Hi	A	A	Avg	C	B	-0.23	Da Khoa Hai Duong
P266	F	51	Yes	10	L	Yes	0.95	HS	Med	Bad	Bad	Stab	30	60	0.1	Mid	Lo	1.33	13.3	0.71	0.29	0	0	A	Hi	Nil	0.75	0.14	0.11	Med	A	A	Avg	C	A	-0.24	Da Khoa Hai Duong
P267	F	40	Yes	7	S	Yes	0.95	HS	Med	Ill	Light	Stab	20	48	0	Lo	Lo	1.4	9.8	0.72	0.28	0	0	A	Hi	Nil	0.76	0.14	0.1	Med	B	A	Avg	C	B	-0.23	Da Khoa Hai Duong
P268	F	44	Yes	11	L	Yes	0.95	HS	Med	Bad	Bad	Stab	22	48	0.05	Lo	Lo	1.27273	14	0.75	0.25	0	0	A	Hi	Nil	0.79	0.14	0.07	Lo	A	A	Avg	C	B	-0.2	Da Khoa Hai Duong
P269	F	42	Yes	8	S	Yes	0.95	HS	Med	Ill	Light	Stab	20	42	0.05	Lo	Lo	1.025	8.2	0.81	0.19	0	0	A	Hi	Nil	0.85	0.09	0.06	Lo	A	A	Avg	C	B	-0.14	Da Khoa Chi Linh
P270	M	14	No	60	L	Yes	0.8	JHS	Hi	Bad	Bad	N.A.	0	0	0	Lo	Med	3.33333	200	0.3	0.7	0	0	B	Med	Nil	0.45	0.5	0.05	Lo	A	B	Avg	B	B	-0.5	Hai Duong -> Huyet hoc TW
P271	F	7	No	30	L	No	0	JHS	Lo	Bad	Bad	N.A.	0	0	0	Lo	Lo	1.4	42	0	0	0	1	N.E.	Nil	Hi	0.76	0.24	0	Nil	D	A	NoCmt	C	D	0	Lang Son -> Y hoc co truyen
P272	F	23	Yes	3	S	Yes	0.8	HS	Med	Ill	Light	Stab	2	48	0.1	Lo	Lo	1.23333	3.7	0.65	0.35	0	0	A	Hi	Nil	0.81	0.14	0.05	Lo	A	A	Avg	C	B	-0.15	Ha Nam
P273	F	79	No	12	L	Yes	1	JHS	Med	Bad	Bad	N.A.	30	30	0	Lo	Med	3.00833	36.1	0.55	0.45	0	0	A	Hi	Nil	0.83	0.17	0	Nil	B	A	Avg	C	B	-0.45	Nam Dinh -> Bach Mai
P274	F	32	No	5	S	No	0	Uni	Hi	Ill	Light	Stab	8	120	0.2	Mid	Med	3.6	18	0	1	0	0	N.E.	Nil	Nil	0.67	0.05	0.28	Hi	A	A	NoCmt	B	B	0	Tuyen Quang -> Phu san TW
P275	F	26	No	3	S	Yes	0.8	Uni	Hi	Ill	Light	Stab	4	96	0.15	Mid	Med	3.66667	11	0.44	0.56	0	0	B	Med	Nil	0.55	0.09	0.36	Hi	A	A	Avg	B	A	-0.36	Phu San Ha Noi
P276	F	35	No	7	S	No	0	HS	Med	Bad	Bad	Stab	10	60	0.1	Mid	Med	3.71429	26	0	1	0	0	N.E.	Nil	Nil	0.37	0.55	0.08	Med	B	A	NoCmt	C	B	0	Hai Duong -> 108
P277	M	21	No	7	S	Yes	0.3	Uni	Med	Bad	Bad	N.A.	0	0	0	Lo	Med	2.4	16.8	0.26	0.74	0	0	B	Med	Nil	0.85	0.12	0.03	Lo	A	A	Avg	C	A	-0.04	Hai Duong -> Saint Paul
P278	F	13	No	21	L	Yes	0.3	JHS	Med	Emerg	Emerg	N.A.	0	0	0	Lo	Med	1.64286	34.5	0.25	0.75	0	0	C	Lo	Nil	0.82	0.14	0.04	Lo	B	A	Avg	C	B	-0.05	Hai Duong -> Bach Mai
P279	F	25	No	2	S	Yes	0.8	Uni	Med	Light	Light	Stab	2	72	0.1	Mid	Med	5.25	10.5	0.14	0.86	0	0	C	Lo	Nil	0.86	0.05	0.09	Med	A	A	Avg	B	B	-0.66	Thai Binh -> Phu San HN
P280	M	36	Yes	7	S	Yes	0.8	HS	Med	Bad	Bad	Stab	16	60	0.05	Mid	Med	1.92857	13.5	0.44	0.56	0	0	B	Med	Nil	0.56	0.14	0.3	Hi	B	A	Avg	C	B	-0.36	Viet Tiep HP
P281	F	27	Yes	4	S	Yes	0.8	Uni	Med	Ill	Light	Stab	3	60	0.05	Mid	Med	2.5	10	0.1	0.9	0	0	C	Lo	Nil	0.9	0.1	0	Nil	A	A	Avg	B	A	-0.7	Phu San Ha Noi
P282	F	59	Yes	13	L	Yes	0.95	HS	Med	Emerg	Emerg	Stab	30	25	0.1	Lo	Med	2.55385	33.2	0.63	0.37	0	0	A	Hi	Nil	0.72	0.16	0.12	Med	B	A	Avg	C	B	-0.32	Viet-Bulgari Thai Binh
P283	F	52	Yes	11	L	Yes	0.8	JHS	Med	Emerg	Emerg	Unemp	20	36	0	Lo	Lo	0.727273	8	0.4	0.6	0	0	B	Med	Nil	0.62	0.25	0.13	Med	B	A	Avg	C	B	-0.4	Da Khoa Hai Duong
P284	F	45	Yes	8	S	Yes	0.8	HS	Med	Ill	Light	Unstab	20	45	0.1	Lo	Lo	0.385	3.08	0.36	0.64	0	0	B	Med	Nil	0.55	0.23	0.22	Hi	A	A	Avg	C	B	-0.44	Da Khoa Hung Ha Thai Binh
P285	F	38	Yes	10	L	Yes	0.95	HS	Med	Bad	Bad	Stab	15	42	0.1	Lo	Med	1.64	16.4	0.61	0.39	0	0	A	Hi	Nil	0.67	0.09	0.24	Hi	B	A	Avg	C	B	-0.34	Da Khoa Hai Duong
P286	F	41	Yes	8	S	Yes	0.95	HS	Med	Bad	Bad	Stab	20	42	0.05	Lo	Lo	1.2875	10.3	0.77	0.23	0	0	A	Hi	Nil	0.82	0.14	0.04	Lo	A	A	Avg	C	B	-0.18	Da Khoa Tu Ky Hai Duong
P287	F	27	Yes	3	S	No	0	Uni	Hi	Ill	Light	Good	4	120	0.2	Mid	Hi	6.33333	19	0	1	0	0	N.E.	Nil	Nil	0.95	0.05	0	Nil	A	A	NoCmt	B	A	0	BV Hong Ngoc Hanoi
P288	F	26	No	3	S	Yes	0.3	Uni	Hi	Ill	Light	Stab	4	84	0.15	Mid	Med	3.93333	11.8	0.3	0.7	0	0	B	Med	Nil	0.89	0.11	0	Nil	A	A	Avg	B	A	0	Hai Duong -> Phu san HN
P289	F	30	Yes	4	S	Yes	0.8	Uni	Med	Ill	Light	Stab	7	60	0.05	Mid	Med	4	16	0.5	0.5	0	0	A	Hi	Nil	0.62	0.13	0.25	Hi	A	A	Avg	B	A	-0.3	Viet Nhat Bach Mai
P290	F	26	No	6	S	Yes	0.8	Uni	Hi	Ill	Light	Stab	4	84	0.1	Mid	Med	2.83333	17	0.47	0.53	0	0	A	Hi	Nil	0.59	0.12	0.29	Hi	A	A	Avg	B	A	-0.33	Viet Nhat Bach Mai
P291	F	26	Yes	6	S	Yes	0.8	Uni	Med	Bad	Bad	Stab	3	72	0.1	Mid	Med	3.83333	23	0.56	0.44	0	0	A	Hi	Nil	0.7	0.08	0.22	Hi	A	A	Avg	B	A	-0.24	Viet Nhat Bach Mai
P292	F	26	No	3	S	No	0	Uni	Med	Ill	Light	Stab	2	60	0.05	Mid	Med	2.13333	6.4	0	1	0	0	N.E.	Nil	Nil	0.53	0.16	0.31	Hi	A	A	NoCmt	C	B	0	Viet Nhat Bach Mai
P293	F	26	Yes	6	S	No	0	Uni	Med	Ill	Light	Stab	2	72	0.05	Mid	Med	2.16667	13	0	1	0	0	N.E.	Nil	Nil	0.42	0.16	0.42	Hi	A	A	NoCmt	B	A	0	Viet Nhat Bach Mai
P294	F	26	Yes	3	S	No	0	Uni	Med	Ill	Light	Stab	2	60	0.05	Mid	Med	1.66667	5	0	1	0	0	N.E.	Nil	Nil	0.6	0.2	0.2	Hi	A	A	NoCmt	D	B	0	Viet Nhat Bach Mai
P295	M	54	No	18	L	Yes	0.3	HS	Hi	Emerg	Emerg	Stab	30	120	0.2	Mid	Med	3.88889	70	0.07	0.93	0	0	C	Lo	Nil	0.64	0.36	0	Nil	A	B	Unsat	B	A	-0.23	Nhiet Doi TW (from HP)
P296	F	48	Yes	8	S	Yes	0.95	HS	Med	Ill	Light	Unstab	23	28	0.1	Lo	Lo	0.7	5.6	0.68	0.32	0	0	A	Hi	Nil	0.77	0.14	0.09	Med	A	A	Avg	C	A	-0.27	Da Khoa Chi Linh
P297	M	56	Yes	6	S	Yes	0.8	JHS	Lo	Ill	Light	Unemp	20	30	0	Lo	Lo	1	6	0.43	0	0	0.57	B	Med	Hi	0.54	0.35	0.11	Med	C	B	Avg	C	B	-0.37	Da khoa Vinh Bao
P298	M	61	Yes	7	S	Yes	0.95	HS	Med	Bad	Bad	N.A.	35	37	0.1	Lo	Lo	1	7	0.78	0.22	0	0	A	Hi	Nil	0.82	0.12	0.06	Lo	A	B	Avg	C	B	-0.17	Da khoa Vinh Bao
P299	M	49	Yes	9	S	Yes	0.8	HS	Med	Bad	Bad	Stab	27	54	0.05	Mid	Lo	0.433333	3.9	0.7	0.3	0	0	A	Hi	Nil	0.55	0.35	0.1	Med	A	B	Avg	C	B	-0.1	Da khoa Vinh Bao
P300	M	43	Yes	10	L	Yes	0.8	HS	Med	Bad	Bad	Unstab	15	60	0.05	Mid	Lo	0.57	5.7	0.49	0.51	0	0	A	Hi	Nil	0.61	0.25	0.14	Med	B	A	Avg	C	B	-0.31	Da khoa Kien An
P301	M	64	Yes	7	S	Yes	0.95	HS	Med	Bad	Bad	N.A.	30	31	0.05	Lo	Med	1.84286	12.9	0.81	0.19	0	0	A	Hi	Nil	0.88	0.08	0.04	Lo	A	B	Avg	C	B	-0.14	Da Khoa Hai Duong
P302	F	58	Yes	5	S	Yes	0.95	HS	Med	Bad	Bad	N.A.	28	20.4	0.1	Lo	Lo	1.14	5.7	0.83	0.17	0	0	A	Hi	Nil	0.88	0.09	0.03	Lo	A	B	Avg	C	B	-0.12	Da khoa Vinh Bao
P303	F	40	Yes	7	S	Yes	0.8	JHS	Med	Ill	Light	Unstab	13	34	0	Lo	Lo	0.521429	3.65	0.43	0.57	0	0	B	Med	Nil	0.63	0.29	0.08	Med	B	A	Avg	C	B	-0.37	Da khoa Vinh Bao
P304	M	28	No	6	S	No	0	HS	Med	Emerg	Emerg	Unstab	5	24	0	Lo	Med	4.58333	27.5	0	0.2	0	0.8	N.E.	Nil	Hi	0.79	0.21	0	Nil	C	B	NoCmt	C	C	0
P305	M	18	No	11	L	Yes	0.95	HS	Med	Emerg	Emerg	Unemp	0	0	0	Lo	Med	4.90909	54	0.73	0.17	0	0.1	A	Hi	Lo	0.97	0.03	0	Nil	C	D	Avg	D	C	-0.22
P306	M	28	No	18	L	No	0	Uni	Med	Bad	Bad	Unstab	4	60	0.1	Mid	Med	2.11111	38	0	1	0	0	N.E.	Nil	Nil	0.78	0.09	0.13	Med	B	A	NoCmt	B	B	0
P307	M	22	No	13	L	No	0	HS	Med	Bad	Bad	Unstab	2	36	0	Lo	Med	1.96154	25.5	0	1	0	0	N.E.	Nil	Nil	0.82	0.1	0.08	Med	B	A	NoCmt	C	B	0
P308	M	22	No	2	S	No	0	HS	Med	Emerg	Emerg	Unemp	0	0	0	Lo	Hi	15.5	31	0	1	0	0	N.E.	Nil	Nil	0.84	0.16	0	Nil	C	D	NoCmt	D	D	0
P309	M	41	No	13	L	No	0	HS	Med	Emerg	Emerg	Unstab	16	30	0	Lo	Hi	7.46154	97	0	0.4	0	0.6	N.E.	Nil	Hi	0.94	0.02	0.04	Lo	C	B	NoCmt	C	D	0
P310	F	44	No	8	S	No	0	HS	Med	Emerg	Emerg	Unstab	20	36	0.1	Lo	Med	2.125	17	0	1	0	0	N.E.	Nil	Nil	0.97	0.03	0	Nil	C	B	NoCmt	C	B	0
P311	F	28	No	12	L	No	0	HS	Med	Emerg	Emerg	Unstab	8	24	0	Lo	Hi	7.70833	92.5	0	0	0	1	N.E.	Nil	Hi	0.83	0.06	0.11	Med	C	B	NoCmt	B	C	0
P312	M	26	No	5	S	Yes	0.8	Uni	Hi	Bad	Bad	Stab	3	240	0.2	Hi	Hi	11.2	56	0.43	0.57	0	0	B	Med	Nil	0.97	0.03	0	Nil	B	A	Satis	B	B	-0.37
P313	M	39	No	15	L	Yes	0.8	HS	Med	Bad	Bad	Unstab	14	60	0	Mid	Hi	6.66667	100	0.52	0	0	0.48	A	Hi	Hi	0.96	0.02	0.02	Lo	C	B	Avg	C	C	-0.28
P314	F	57	No	9	S	Yes	0.95	HS	Lo	Bad	Bad	Unstab	32	18	0	Lo	Med	4.88889	44	0.65	0.35	0	0	A	Hi	Nil	0.9	0.06	0.04	Lo	C	B	Satis	C	C	-0.3
P315	F	58	Yes	9	S	No	0	JHS	Med	Emerg	Emerg	Unstab	35	85	0.15	Mid	Hi	15.4444	139	0	1	0	0	N.E.	Nil	Nil	0.93	0.03	0.04	Lo	B	B	NoCmt	B	B	0
P316	F	51	No	9	S	Yes	0.8	HS	Med	Bad	Bad	Unstab	26	30	0	Lo	Hi	5.88889	53	0.39	0.61	0	0	B	Med	Nil	0.92	0.04	0.04	Lo	C	B	Avg	C	C	-0.41
P317	M	13	No	10	L	Yes	0.95	JHS	Lo	Bad	Bad	N.A.	0	0	0	Lo	Hi	11.55	115.5	0.5	0.15	0	0.35	A	Hi	Hi	0.98	0.02	0	Nil	C	B	Satis	B	C	-0.45
P318	M	22	No	6	S	Yes	0.8	HS	Med	Ill	Light	Unstab	1	36	0	Lo	Med	4.33333	26	0.18	0.2	0	0.62	C	Lo	Hi	0.95	0.05	0	Nil	C	B	Unsat	C	C	-0.62
P319	M	22	No	3	S	No	0	HS	Med	Emerg	Emerg	Unstab	1	24	0	Lo	Hi	6.66667	20	0	1	0	0	N.E.	Nil	Nil	0.73	0.17	0.1	Med	B	C	NoCmt	C	B	0
P320	M	63	Yes	10	L	No	0	HS	Med	Bad	Bad	Unstab	40	42	0	Lo	Med	4	40	0	0.75	0	0.25	N.E.	Nil	Med	0.98	0.02	0	Nil	C	B	NoCmt	C	C	0
P321	F	19	Yes	13	L	No	0	HS	Med	Bad	Bad	Unemp	0	0	0	Lo	Lo	1.46154	19	0	0.5	0	0.5	N.E.	Nil	Hi	0.93	0.07	0	Nil	C	B	NoCmt	C	C	0
P322	M	42	No	21	L	No	0	HS	Med	Emerg	Emerg	Stab	20	48	0.1	Lo	Hi	8.85714	186	0	0.5	0	0.5	N.E.	Nil	Hi	0.94	0.02	0.04	Lo	C	D	NoCmt	D	D	0
P323	F	78	No	14	L	Yes	0.8	HS	Med	Emerg	Emerg	N.A.	0	0	0	Lo	Med	3.32143	46.5	0.51	0.49	0	0	A	Hi	Nil	0.9	0.1	0	Nil	C	B	Satis	B	C	-0.29
P324	F	46	No	29	L	Yes	0.95	HS	Med	Bad	Bad	Stab	22	42	0.15	Lo	Med	4.91379	142.5	0.77	0.23	0	0	A	Hi	Nil	0.97	0.03	0	Nil	C	A	Satis	B	C	-0.18
P325	M	19	Yes	16	L	No	0	HS	Med	Emerg	Emerg	Unemp	0	0	0	Lo	Med	2.53125	40.5	0	0	0	1	N.E.	Nil	Hi	0.91	0.04	0.05	Lo	C	B	NoCmt	D	C	0
P326	F	46	No	13	L	No	0	HS	Med	Emerg	Emerg	Unstab	22	48	0.1	Lo	Med	3.34615	43.5	0	1	0	0	N.E.	Nil	Nil	0.89	0.06	0.05	Lo	C	B	NoCmt	C	B	0
P327	M	42	Yes	5	S	No	0	HS	Med	Bad	Bad	Unstab	17	48	0.1	Lo	Med	1.6	8	0	1	0	0	N.E.	Nil	Nil	0.93	0.07	0	Nil	B	A	NoCmt	B	B	0
P328	M	40	No	15	L	Yes	0.95	HS	Lo	Emerg	Emerg	Unstab	15	18	0	Lo	Med	4.93333	74	0.7	0	0	0.3	A	Hi	Med	0.87	0.09	0.04	Lo	C	A	Satis	C	C	-0.25
P329	M	50	No	6	S	Yes	0.95	HS	Med	Bad	Bad	Stab	25	48	0.15	Lo	Hi	6.33333	38	0.77	0.33	0	0	A	Hi	Nil	0.97	0.03	0	Nil	B	A	Satis	B	B	-0.18
P330	F	35	Yes	7	S	Yes	1	Uni	Hi	Ill	Light	Good	12	550	0.5	Hi	Med	1.71429	12	0.8	0.2	0	0	A	Hi	Nil	0.66	0.14	0.2	Hi	A	A	Avg	B	A	-0.2	Y hoc co truyen quan doi
P331	F	21	No	7	S	No	0	HS	Med	Bad	Bad	Unemp	0	0	0	Lo	Med	2.28571	16	0	1	0	0	N.E.	Nil	Nil	0.75	0.13	0.12	Med	C	A	NoCmt	C	B	0	Viet Duc
P332	M	35	No	7	S	No	0	HS	Med	Emerg	Emerg	Unstab	10	30	0	Lo	Med	2.5	17.5	0	1	0	0	N.E.	Nil	Nil	0.71	0.17	0.12	Med	C	B	NoCmt	C	B	0	Viet Duc
P333	M	50	No	9	S	No	0	HS	Med	Emerg	Emerg	Unstab	25	42	0.1	Lo	Med	4.94444	44.5	0	1	0	0	N.E.	Nil	Nil	0.89	0.04	0.07	Lo	B	D	NoCmt	C	B	0	Viet Duc
P334	F	76	No	18	L	No	0	HS	Med	Bad	Bad	N.A.	50	0	0	Lo	Lo	1.47222	26.5	0	1	0	0	N.E.	Nil	Nil	0.79	0.14	0.07	Lo	C	A	NoCmt	B	B	0	Viet Duc
P335	F	19	Yes	4	S	No	0	HS	Hi	Ill	Light	Unemp	0	0	0	Lo	Med	3	12	0	1	0	0	N.E.	Nil	Nil	0.68	0.07	0.25	Hi	A	A	NoCmt	B	B	0	Viet Duc
P336	M	29	No	6	S	No	0	HS	Med	Bad	Bad	Unstab	4	36	0	Lo	Hi	8.5	51	0	1	0	0	N.E.	Nil	Nil	0.9	0.04	0.06	Lo	C	B	NoCmt	B	B	0	Viet Duc
P337	M	50	No	5	S	No	0	HS	Med	Ill	Light	Unstab	25	42	0.1	Lo	Med	1.9	9.5	0	1	0	0	N.E.	Nil	Nil	0.68	0.11	0.21	Hi	B	A	NoCmt	B	B	0	Viet Duc
P338	M	38	Yes	6	S	No	0	HS	Med	Emerg	Emerg	Unstab	6	36	0	Lo	Lo	1.25	7.5	0	1	0	0	N.E.	Nil	Nil	0.73	0.13	0.14	Med	B	D	NoCmt	C	B	0	Viet Duc
P339	F	71	No	4	S	No	0	HS	Med	Bad	Bad	N.A.	50	0	0	Lo	Hi	6.5	26	0	1	0	0	N.E.	Nil	Nil	0.85	0.03	0.12	Med	B	C	NoCmt	C	B	0	Viet Duc
P340	M	27	No	13	L	No	0	HS	Lo	Bad	Bad	Unstab	3	36	0.1	Lo	Med	2.61538	34	0	1	0	0	N.E.	Nil	Nil	0.78	0.07	0.15	Med	C	A	NoCmt	C	C	0	Viet Duc
P341	M	54	Yes	16	L	Yes	0.8	Uni	Med	Emerg	Emerg	Stab	30	96	0.25	Mid	Med	1.5625	25	0.23	0.77	0	0	C	Lo	Nil	0.82	0.06	0.12	Med	B	A	Satis	B	B	-0.57	Viet Duc
P342	M	19	No	6	S	No	0	HS	Med	Bad	Bad	Unemp	0	0	0	Lo	Med	2.25	13.5	0	1	0	0	N.E.	Nil	Nil	0.9	0.1	0	Nil	B	B	NoCmt	B	B	0	Viet Duc
P343	F	47	No	6	S	No	0	HS	Med	Ill	Light	Unemp	25	0	0	Lo	Med	2.08333	12.5	0	1	0	0	N.E.	Nil	Nil	0.82	0.18	0	Nil	B	B	NoCmt	C	B	0	Viet Duc
P344	M	57	Yes	9	S	No	0	Uni	Med	Bad	Bad	Stab	32	96	0.25	Mid	Hi	6.22222	56	0	1	0	0	N.E.	Nil	Nil	0.91	0.03	0.06	Lo	B	A	NoCmt	B	B	0	Viet Duc
P345	M	43	No	11	L	No	0	HS	Med	Emerg	Emerg	Unstab	18	42	0.1	Lo	Hi	7.95455	87.5	0	1	0	0	N.E.	Nil	Nil	0.77	0.12	0.11	Med	C	D	NoCmt	C	C	0	Viet Duc
P346	M	30	No	5	S	No	0	Uni	Med	Bad	Bad	Stab	5	48	0.1	Lo	Med	2.8	14	0	1	0	0	N.E.	Nil	Nil	0.71	0.07	0.22	Hi	B	B	NoCmt	B	B	0	Viet Duc
P347	F	19	No	9	S	No	0	HS	Med	Emerg	Emerg	Unemp	0	0	0	Lo	Med	2.5	22.5	0	1	0	0	N.E.	Nil	Nil	0.64	0.27	0.09	Med	B	B	NoCmt	C	B	0	Viet Duc
P348	M	66	No	8	S	No	0	HS	Med	Bad	Bad	N.A.	0	0	0	Lo	Lo	1.375	11	0	1	0	0	N.E.	Nil	Nil	0.8	0.2	0	Nil	B	D	NoCmt	D	B	0	Viet Duc
P349	M	51	No	4	S	No	0	HS	Med	Emerg	Emerg	Unstab	26	42	0.1	Lo	Lo	1.375	5.5	0	1	0	0	N.E.	Nil	Nil	0.89	0.11	0	Nil	B	D	NoCmt	C	B	0	Viet Duc
P350	F	53	No	7	S	No	0	HS	Med	Bad	Bad	Unstab	28	42	0.1	Lo	Med	2.14286	15	0	1	0	0	N.E.	Nil	Nil	0.87	0.13	0	Nil	B	A	NoCmt	C	B	0	Viet Duc
P351	M	10	No	4	S	No	0	JHS	Med	Ill	Light	N.A.	0	0	0	Lo	Lo	1.125	4.5	0	1	0	0	N.E.	Nil	Nil	0.8	0.2	0	Nil	A	A	NoCmt	B	B	0	Viet Duc
P352	M	34	No	5	S	No	0	HS	Med	Emerg	Emerg	Unstab	10	36	0.1	Lo	Hi	9.3	46.5	0	0.25	0	0.75	N.E.	Nil	Hi	0.91	0.09	0	Nil	C	B	NoCmt	C	C	0	Viet Duc
P353	M	54	No	13	L	No	0	HS	Med	Bad	Bad	Unstab	30	42	0.1	Lo	Lo	0.615385	8	0	1	0	0	N.E.	Nil	Nil	0.46	0.29	0.25	Hi	B	B	NoCmt	B	B	0	Viet Duc
P354	F	50	Yes	10	L	No	0	HS	Med	Bad	Bad	Unstab	25	42	0.1	Lo	Lo	1.5	15	0	1	0	0	N.E.	Nil	Nil	0.82	0.18	0	Nil	B	A	NoCmt	B	B	0	Viet Duc
P355	M	20	No	7	S	No	0	HS	Med	Emerg	Emerg	Unstab	1	42	0	Lo	Hi	5.5	38.5	0	1	0	0	N.E.	Nil	Nil	0.93	0.07	0	Nil	C	D	NoCmt	C	B	0	Viet Duc
P356	M	35	No	6	S	No	0	HS	Med	Bad	Bad	Unstab	10	72	0.15	Mid	Hi	6.83333	41	0	1	0	0	N.E.	Nil	Nil	0.97	0.03	0	Nil	B	A	NoCmt	B	B	0	Viet Duc
P357	F	41	No	4	S	No	0	HS	Med	Bad	Bad	Unstab	16	60	0.1	Mid	Med	2.75	11	0	1	0	0	N.E.	Nil	Nil	0.9	0.1	0	Nil	B	A	NoCmt	B	B	0	Viet Duc
P358	M	19	No	9	S	No	0	HS	Med	Emerg	Emerg	Unemp	0	0	0	Lo	Med	1.94444	17.5	0	1	0	0	N.E.	Nil	Nil	0.78	0.22	0	Nil	C	B	NoCmt	C	C	0	Viet Duc
P359	M	22	No	6	S	No	0	HS	Med	Emerg	Emerg	Unstab	2	42	0	Lo	Med	3.08333	18.5	0	1	0	0	N.E.	Nil	Nil	0.83	0.06	0.11	Med	C	B	NoCmt	C	C	0	Viet Duc
P360	M	20	No	9	S	No	0	Uni	Med	Emerg	Emerg	Stab	1	42	0	Lo	Med	3.38889	30.5	0	1	0	0	N.E.	Nil	Nil	0.78	0.12	0.1	Med	B	B	NoCmt	B	B	0	Viet Duc
P361	M	24	No	8	S	No	0	Uni	Med	Emerg	Emerg	Unstab	2	36	0	Lo	Med	2.6875	21.5	0	0.7	0	0.3	N.E.	Nil	Med	0.8	0.11	0.09	Med	C	B	NoCmt	C	B	0	Viet Duc
P362	M	19	Yes	7	S	No	0	HS	Med	Ill	Light	Unemp	0	0	0	Lo	Med	2.42857	17	0	1	0	0	N.E.	Nil	Nil	0.92	0.08	0	Nil	B	B	NoCmt	C	B	0	Viet Duc
P363	M	33	No	5	S	No	0	Uni	Med	Light	Light	Unstab	8	42	0	Lo	Lo	1.5	7.5	0	1	0	0	N.E.	Nil	Nil	0.8	0.2	0	Nil	B	A	NoCmt	B	B	0	Viet Duc
P364	M	17	No	5	S	No	0	HS	Med	Emerg	Emerg	N.A.	0	0	0	Lo	Lo	1.4	7	0	1	0	0	N.E.	Nil	Nil	0.81	0.19	0	Nil	B	A	NoCmt	C	B	0	Viet Duc
P365	M	22	No	9	S	No	0	HS	Med	Emerg	Emerg	Unstab	2	42	0	Lo	Med	2.55556	23	0	1	0	0	N.E.	Nil	Nil	0.84	0.07	0.09	Med	C	B	NoCmt	C	B	0	Viet Duc
P366	M	39	Yes	5	S	No	0	Uni	Med	Ill	Light	Unstab	14	72	0	Mid	Med	2.6	13	0	1	0	0	N.E.	Nil	Nil	0.71	0.06	0.21	Hi	B	A	NoCmt	B	B	0	Viet Duc
P367	M	28	No	9	S	No	0	HS	Med	Emerg	Emerg	Unstab	4	48	0	Lo	Med	5.16667	46.5	0	1	0	0	N.E.	Nil	Nil	0.89	0.05	0.06	Lo	C	B	NoCmt	C	B	0	Viet Duc
P368	M	26	No	7	S	No	0	HS	Med	Emerg	Emerg	Unstab	3	36	0	Lo	Med	4.64286	32.5	0	0.4	0	0.6	N.E.	Nil	Hi	0.87	0.07	0.06	Lo	C	D	NoCmt	C	C	0	Viet Duc
P369	M	24	No	13	L	No	0	HS	Med	Emerg	Emerg	Unstab	2	48	0	Lo	Med	2.03846	26.5	0	0.17	0.83	0	N.E.	Nil	Nil	0.83	0.07	0	Nil	C	B	NoCmt	C	B	0	Viet Duc
P370	M	40	No	11	L	No	0	HS	Med	Emerg	Emerg	Stab	15	48	0.1	Lo	Med	1.86364	20.5	0	1	0	0	N.E.	Nil	Nil	0.61	0.29	0.1	Med	B	A	NoCmt	B	B	0	Viet Duc
P371	M	21	No	8	S	No	0	HS	Med	Emerg	Emerg	Unstab	1	24	0	Lo	Med	2.6875	21.5	0	1	0	0	N.E.	Nil	Nil	0.89	0.11	0	Nil	B	B	NoCmt	C	B	0	Viet Duc
P372	M	65	No	6	S	No	0	HS	Med	Emerg	Emerg	Unstab	40	36	0	Lo	Med	2.33333	14	0	1	0	0	N.E.	Nil	Nil	0.86	0.14	0	Nil	B	D	NoCmt	C	B	0	Viet Duc
P373	M	20	No	4	S	No	0	HS	Med	Emerg	Emerg	Unemp	0	0	0	Lo	Med	2.75	11	0	1	0	0	N.E.	Nil	Nil	0.61	0.21	0.18	Hi	B	D	NoCmt	C	B	0	Viet Duc
P374	M	25	No	6	S	No	0	HS	Med	Emerg	Emerg	Unstab	3	48	0	Lo	Med	3.58333	21.5	0	1	0	0	N.E.	Nil	Nil	0.67	0.19	0.14	Med	B	D	NoCmt	C	B	0	Viet Duc
P375	M	37	No	14	L	No	0	HS	Med	Emerg	Emerg	Unstab	12	42	0.1	Lo	Med	1.75	24.5	0	1	0	0	N.E.	Nil	Nil	0.76	0.12	0.12	Med	B	B	NoCmt	C	B	0	Viet Duc
P376	M	37	No	7	S	No	0	HS	Med	Emerg	Emerg	Unstab	12	48	0.1	Lo	Med	2.64286	18.5	0	1	0	0	N.E.	Nil	Nil	0.67	0.22	0.11	Med	B	B	NoCmt	C	B	0	Viet Duc
P377	M	29	Yes	8	S	No	0	Uni	Med	Bad	Bad	Stab	6	72	0	Mid	Med	3.4375	27.5	0	1	0	0	N.E.	Nil	Nil	0.84	0.05	0.11	Med	B	B	NoCmt	C	B	0	Viet Duc
P378	M	42	No	20	L	No	0	HS	Med	Emerg	Emerg	Unstab	17	42	0.1	Lo	Hi	5.85	117	0	0.5	0	0.5	N.E.	Nil	Hi	0.92	0.04	0.04	Lo	C	B	NoCmt	C	C	0	Viet Duc
P379	M	25	No	6	S	No	0	HS	Med	Emerg	Emerg	Unstab	5	30	0	Lo	Hi	6.83333	41	0	1	0	0	N.E.	Nil	Nil	0.9	0.1	0	Nil	C	D	NoCmt	C	C	0	Viet Duc
P380	M	54	No	7	S	No	0	HS	Med	Emerg	Emerg	Unstab	29	36	0	Lo	Med	3.07143	21.5	0	1	0	0	N.E.	Nil	Nil	0.77	0.1	0.13	Med	B	B	NoCmt	B	B	0	Viet Duc
P381	F	21	No	3	S	No	0	HS	Med	Emerg	Emerg	Unstab	1	36	0	Lo	Med	2.33333	7	0	1	0	0	N.E.	Nil	Nil	0.57	0.14	0.29	Hi	B	D	NoCmt	C	B	0	Viet Duc
P382	M	43	No	18	L	No	0	HS	Med	Emerg	Emerg	Unstab	18	48	0.1	Lo	Med	2.36111	42.5	0	1	0	0	N.E.	Nil	Nil	0.82	0.08	0.1	Med	C	B	NoCmt	B	B	0	Viet Duc
P383	M	24	No	15	L	No	0	HS	Med	Emerg	Emerg	Unstab	1	42	0.1	Lo	Med	2.66667	40	0	1	0	0	N.E.	Nil	Nil	0.59	0.34	0.07	Lo	B	A	NoCmt	B	B	0	Viet Duc
P384	M	54	Yes	6	S	No	0	Uni	Hi	Bad	Bad	Stab	30	96	0.15	Mid	Hi	12.3333	74	0	1	0	0	N.E.	Nil	Nil	0.92	0.01	0.07	Lo	B	B	NoCmt	B	B	0	Viet Duc
P385	F	27	Yes	6	S	No	0	HS	Med	Emerg	Emerg	Unstab	3	36	0	Lo	Med	2.83333	17	0	1	0	0	N.E.	Nil	Nil	0.74	0.08	0.18	Hi	B	A	NoCmt	C	B	0	Viet Duc
P386	F	2	No	3	S	No	0	JHS	Med	Ill	Light	N.A.	0	0	0	Lo	Med	1.83333	5.5	0	1	0	0	N.E.	Nil	Nil	0.45	0.19	0.36	Hi	A	A	NoCmt	B	B	0	Viet Duc
P387	M	72	No	10	L	No	0	HS	Med	Emerg	Emerg	N.A.	0	0	0	Lo	Lo	0.95	9.5	0	1	0	0	N.E.	Nil	Nil	0.45	0.23	0.32	Hi	B	D	NoCmt	C	B	0	Viet Duc
P388	M	54	Yes	7	S	No	0	HS	Med	Emerg	Emerg	Stab	30	42	0	Lo	Med	1.92857	13.5	0	1	0	0	N.E.	Nil	Nil	0.93	0.07	0	Nil	B	B	Unsat	C	B	0	Viet Duc
P389	M	31	No	8	S	Yes	0.8	Uni	Med	Ill	Light	Unstab	6	60	0.1	Mid	Hi	6.0625	48.5	0.37	0.63	0	0	B	Med	Nil	0.87	0.03	0.1	Med	B	B	Avg	C	B	-0.43	Viet Duc
P390	M	46	No	11	L	No	0	HS	Med	Emerg	Emerg	Unstab	21	36	0	Lo	Med	2.13636	23.5	0	1	0	0	N.E.	Nil	Nil	0.91	0.09	0	Nil	C	D	NoCmt	C	B	0	Viet Duc
P391	M	35	No	10	L	No	0	Uni	Med	Emerg	Emerg	Unstab	10	36	0	Lo	Med	1.9	19	0	1	0	0	N.E.	Nil	Nil	0.79	0.11	0.1	Med	C	B	Unsat	C	B	0	Viet Duc
P392	F	53	No	12	L	No	0	HS	Med	Bad	Bad	Unstab	28	42	0.1	Lo	Med	4.45833	53.5	0	1	0	0	N.E.	Nil	Nil	0.9	0.04	0.06	Lo	B	B	NoCmt	B	B	0	Viet Duc
P393	M	3	No	16	L	Yes	1	JHS	Lo	Emerg	Emerg	N.A.	0	0	0	Lo	Med	2.8125	45	0.56	0.06	0.38	0	A	Hi	Nil	0.94	0.06	0	Nil	B	B	Satis	B	B	-0.44	Viet Duc
P394	F	11	No	43	L	Yes	0.95	JHS	Lo	Bad	Bad	N.A.	0	0	0	Lo	Lo	1.19767	51.5	0.38	0.08	0.054	0	B	Med	Nil	0.92	0.08	0	Nil	B	B	Avg	C	B	-0.57	Viet Duc
P395	F	2	No	16	L	Yes	1	JHS	Lo	Bad	Bad	N.A.	0	0	0	Lo	Med	2.6875	43	0.53	0.07	0.4	0	A	Hi	Nil	0.93	0.07	0	Nil	C	B	Satis	B	B	-0.47	Viet Duc
P396	F	19	No	9	S	No	0	HS	Med	Emerg	Emerg	Unstab	1	36	0	Lo	Med	4.44444	40	0	1	0	0	N.E.	Nil	Nil	0.89	0.04	0.07	Lo	C	D	NoCmt	C	B	0	Viet Duc
P397	F	3	No	17	L	Yes	1	JHS	Lo	Bad	Bad	N.A.	0	0	0	Lo	Med	2.94118	50	0.57	0.07	0.36	0	A	Hi	Nil	0.93	0.07	0	Nil	B	B	Satis	B	B	-0.43	Viet Duc
P398	M	27	Yes	11	L	No	0	HS	Med	Emerg	Emerg	Unstab	4	48	0.1	Lo	Med	4.45455	49	0	0.12	0.88	0	N.E.	Nil	Nil	0.88	0.06	0.06	Lo	B	B	NoCmt	C	B	0	Viet Duc
P399	F	41	No	10	L	Yes	0.95	HS	Lo	Bad	Bad	Unstab	16	24	0	Lo	Med	4.2	42	0.58	0.42	0	0	A	Hi	Nil	0.91	0.04	0.05	Lo	C	B	Satis	B	B	-0.37	Viet Duc
P400	M	58	No	18	L	Yes	0.8	Uni	Med	Bad	Bad	Unstab	33	84	0.2	Mid	Med	5.11111	92	0.48	0.52	0	0	A	Hi	Nil	0.85	0.1	0.05	Lo	B	B	Satis	B	B	-0.32	Viet Duc
P401	M	8	Yes	9	S	Yes	0.8	JHS	Med	Bad	Bad	N.A.	0	0	0	Lo	Med	2.27778	20.5	0.3	0.7	0	0	B	Med	Nil	0.9	0.1	0	Nil	B	B	Avg	C	B	-0.5	Viet Duc
P402	M	42	No	25	L	No	0	HS	Med	Emerg	Emerg	Unstab	17	72	0.15	Mid	Med	1.64	41	0	1	0	0	N.E.	Nil	Nil	0.75	0.18	0.07	Lo	C	B	Avg	B	C	0	Viet Duc
P403	M	5	No	6	S	No	0	JHS	Med	Light	Light	N.A.	0	0	0	Lo	Lo	1	6	0	1	0	0	N.E.	Nil	Nil	0.5	0.17	0.33	Hi	A	A	NoCmt	B	B	0	Viet Duc
P404	M	43	No	5	S	No	0	HS	Med	Emerg	Emerg	Unstab	20	48	0.1	Lo	Med	3.6	18	0	1	0	0	N.E.	Nil	Nil	0.39	0.61	0	Nil	C	D	NoCmt	C	C	0	Viet Duc
P405	F	22	No	13	L	No	0	Uni	Med	Emerg	Emerg	Unemp	0	0	0	Lo	Med	1.88462	24.5	0	1	0	0	N.E.	Nil	Nil	0.64	0.24	0.12	Med	C	B	NoCmt	B	B	0	Viet Duc
P406	M	28	No	22	L	Yes	0.95	HS	Lo	Bad	Bad	Unstab	4	18	0	Lo	Med	2.59091	57	0.15	0.85	0	0	C	Lo	Nil	0.93	0.07	0	Nil	C	B	Unsat	C	C	-0.8	Viet Duc
P407	M	50	No	19	L	Yes	0.8	Uni	Med	Bad	Bad	Unstab	25	60	0.1	Mid	Med	4.5	85.5	0.57	0.43	0	0	A	Hi	Nil	0.96	0.04	0	Nil	C	D	Satis	C	C	-0.23	Viet Duc
P408	M	6	No	18	L	Yes	0.8	JHS	Med	Bad	Bad	N.A.	0	0	0	Lo	Hi	5.86111	105.5	0.55	0.45	0	0	A	Hi	Nil	0.97	0.03	0	Nil	C	B	Satis	B	B	-0.25	Viet Duc
P409	M	49	No	14	L	No	0	HS	Med	Bad	Bad	Unstab	24	42	0.1	Lo	Med	1.71429	24	0	1	0	0	N.E.	Nil	Nil	0.89	0.11	0	Nil	C	A	NoCmt	B	B	0	Viet Duc
P410	F	42	No	25	L	No	0	HS	Med	Bad	Bad	Unstab	17	36	0.1	Lo	Med	1.64	41	0	1	0	0	N.E.	Nil	Nil	0.82	0.18	0	Nil	C	A	NoCmt	B	C	0	Viet Duc
P411	M	72	No	7	S	No	0	HS	Med	Ill	Light	Unstab	27	42	0.1	Lo	Med	2.57143	18	0	1	0	0	N.E.	Nil	Nil	0.73	0.1	0.17	Hi	B	A	NoCmt	B	B	0	Viet Duc
P412	F	21	No	6	S	No	0	Uni	Med	Bad	Bad	Unemp	0	0	0	Lo	Hi	7.66667	46	0	0.2	0	0.8	N.E.	Nil	Hi	0.91	0.09	0	Nil	C	B	NoCmt	C	C	0	Viet Duc
P413	M	48	No	12	L	No	0	HS	Med	Emerg	Emerg	Unstab	23	36	0.1	Lo	Hi	5.83333	70	0	1	0	0	N.E.	Nil	Nil	0.92	0.04	0.04	Lo	C	D	NoCmt	C	C	0	Viet Duc
P414	M	38	No	19	L	No	0	HS	Med	Emerg	Emerg	Unstab	13	42	0.1	Lo	Med	1.81579	34.5	0	1	0	0	N.E.	Nil	Nil	0.86	0.14	0	Nil	C	B	NoCmt	C	C	0	Viet Duc
P415	F	68	No	8	S	Yes	1	Uni	Med	Bad	Bad	Stab	43	48	0.15	Lo	Med	2.9375	23.5	0.53	0.47	0	0	A	Hi	Nil	0.94	0.06	0	Nil	B	B	Satis	B	A	-0.47	Viet Duc
P416	F	53	No	16	L	Yes	0.8	HS	Med	Bad	Bad	Unstab	28	36	0	Lo	Med	4.3125	69	0.4	0.6	0	0	B	Med	Nil	0.96	0.04	0	Nil	C	B	Avg	C	B	-0.4	Viet Duc
P417	M	16	Yes	6	S	Yes	0.8	HS	Med	Bad	Bad	N.A.	0	0	0	Lo	Hi	6.16667	37	0.46	0.54	0	0	A	Hi	Nil	0.97	0.03	0	Nil	C	B	Satis	C	B	-0.34	Viet Duc
P418	M	20	No	5	S	No	0	HS	Med	Bad	Bad	Unemp	0	0	0	Lo	Med	3.5	17.5	0	1	0	0	N.E.	Nil	Nil	0.89	0.11	0	Nil	C	B	NoCmt	C	C	0	Viet Duc
P419	M	22	No	5	S	No	0	HS	Med	Emerg	Emerg	Unemp	0	0	0	Lo	Med	4.1	20.5	0	1	0	0	N.E.	Nil	Nil	0.91	0.09	0	Nil	C	B	Avg	B	B	0	Viet Duc
P420	M	20	No	17	L	Yes	0.8	HS	Lo	Bad	Bad	Unemp	0	0	0	Lo	Hi	6.26471	106.5	0.71	0.29	0	0	A	Hi	Nil	0.95	0.05	0	Nil	C	B	Avg	C	C	-0.09	Viet Duc
P421	M	51	No	7	S	Yes	0.95	HS	Lo	Ill	Light	Unstab	26	18	0	Lo	Med	1.92857	13.5	0.14	0.4	0	0.46	C	Lo	Hi	0.87	0.13	0	Nil	C	A	Unsat	C	B	-0.81	Viet Duc
P422	M	36	No	9	S	Yes	0.8	HS	Med	Bad	Bad	Unstab	11	42	0.1	Lo	Hi	11	99	0.38	0.1	0	0.52	B	Med	Hi	0.97	0.03	0	Nil	C	B	Avg	B	C	-0.42	Viet Duc
P423	M	18	No	12	L	No	0	HS	Med	Emerg	Emerg	N.A.	0	0	0	Lo	Med	2.58333	31	0	0.6	0	0.4	N.E.	Nil	Hi	0.87	0.07	0.06	Lo	C	B	NoCmt	C	C	0	Viet Duc
P424	F	14	No	35	L	Yes	0.95	JHS	Lo	Bad	Bad	N.A.	0	0	0	Lo	Med	2.24286	78.5	0.55	0	0.35	0.1	A	Hi	Lo	0.91	0.09	0	Nil	C	B	Satis	B	C	-0.4	Viet Duc
P425	M	11	No	34	L	Yes	0.95	JHS	Lo	Emerg	Emerg	N.A.	0	0	0	Lo	Med	1.89706	64.5	0.48	0	0.42	0.1	A	Hi	Lo	0.9	0.1	0	Nil	C	B	Satis	B	C	-0.47	Viet Duc
P426	M	3	No	4	S	Yes	1	JHS	Med	Ill	Light	N.A.	0	0	0	Lo	Med	2.5	10	0.33	0.67	0	0	B	Med	Nil	0.91	0.09	0	Nil	B	A	Avg	B	B	-0.67	Viet Duc
P427	M	27	Yes	5	S	No	0	HS	Med	Ill	Light	Unstab	3	60	0	Mid	Med	4.3	21.5	0	1	0	0	N.E.	Nil	Nil	0.96	0.04	0	Nil	C	B	NoCmt	C	B	0	Viet Duc
P428	F	53	Yes	10	L	Yes	0.8	HS	Med	Bad	Bad	Unstab	28	48	0.1	Lo	Med	2.6	26	0.3	0.7	0	0	B	Med	Nil	0.86	0.07	0.07	Lo	B	B	Avg	C	B	-0.5	Viet Duc
P429	F	41	No	6	S	Yes	0.8	HS	Med	Bad	Bad	Unstab	16	48	0.1	Lo	Hi	7	42	0.19	0.81	0	0	C	Lo	Nil	0.89	0.06	0.05	Lo	B	B	Avg	B	B	-0.61	Viet Duc
P430	M	34	No	8	S	Yes	0.8	HS	Med	Bad	Bad	Unstab	10	42	0	Lo	Hi	6.25	50	0.41	0.59	0	0	B	Med	Nil	0.9	0.04	0.06	Lo	C	B	Avg	C	B	-0.39	Viet Duc
P431	F	28	No	6	S	Yes	0.8	HS	Med	Emerg	Emerg	Unstab	3	48	0.1	Lo	Hi	7.33333	44	0.63	0.37	0	0	A	Hi	Nil	0.87	0.13	0	Nil	B	B	Satis	C	B	-0.17	Viet Duc
P432	F	7	No	16	L	Yes	0.8	JHS	Med	Bad	Bad	N.A.	0	0	0	Lo	Med	2.875	46	0.42	0.07	0.51	0	B	Med	Nil	0.93	0.07	0	Nil	B	A	Satis	B	B	-0.38	Viet Duc
P433	F	35	No	6	S	Yes	0.8	Uni	Med	Bad	Bad	Stab	10	60	0.15	Mid	Med	4.16667	25	0.28	0.42	0	0.3	B	Med	Med	0.86	0.14	0	Nil	C	B	Avg	C	C	-0.52	Viet Duc
P434	F	48	No	10	L	No	0	HS	Med	Bad	Bad	Unstab	23	48	0.1	Lo	Med	2.05	20.5	0	0.6	0	0.4	N.E.	Nil	Hi	0.72	0.13	0.15	Med	C	A	NoCmt	B	B	0	Viet Duc
P435	F	22	No	14	L	No	0	HS	Med	Emerg	Emerg	Unemp	0	0	0	Lo	Lo	1.14286	16	0	1	0	0	N.E.	Nil	Nil	0.83	0.17	0	Nil	C	B	NoCmt	C	B	0	Viet Duc
P436	F	59	No	8	S	No	0	HS	Med	Emerg	Emerg	Unstab	35	42	0	Lo	Med	2.125	17	0	1	0	0	N.E.	Nil	Nil	0.75	0.13	0.12	Med	B	A	NoCmt	B	B	0	Viet Duc
P437	M	51	No	6	S	No	0	HS	Med	Ill	Light	Unstab	26	42	0.1	Lo	Med	3.08333	18.5	0	1	0	0	N.E.	Nil	Nil	0.69	0.2	0.11	Med	C	B	NoCmt	C	B	0	Viet Duc
P438	M	39	No	5	S	No	0	HS	Lo	Bad	Bad	Unstab	20	18	0	Lo	Hi	11	55	0	0.6	0	0.4	N.E.	Nil	Hi	0.71	0.23	0.06	Lo	C	A	Unsat	C	C	0	Viet Duc
P439	F	27	No	9	S	No	0	HS	Med	Bad	Bad	Unstab	3	36	0	Lo	Med	2.88889	26	0	0.7	0	0.3	N.E.	Nil	Med	0.82	0.07	0.11	Med	C	A	NoCmt	C	C	0	Viet Duc
P440	M	42	Yes	6	S	No	0	HS	Med	Ill	Light	Unstab	16	60	0.1	Mid	Med	4.66667	28	0	1	0	0	N.E.	Nil	Nil	0.88	0.02	0.1	Med	B	B	NoCmt	C	B	0	Viet Duc
P441	F	55	No	9	S	Yes	0.8	HS	Med	Bad	Bad	Unstab	30	36	0	Lo	Hi	6.05556	54.5	0.39	0.61	0	0	B	Med	Nil	0.93	0.03	0.04	Lo	C	B	Satis	B	B	-0.41	Viet Duc
P442	M	28	No	9	S	No	0	HS	Med	Emerg	Emerg	Unstab	5	48	0.1	Lo	Lo	0.833333	7.5	0	1	0	0	N.E.	Nil	Nil	0.51	0.23	0.26	Hi	B	D	NoCmt	B	B	0	Viet Duc
P443	M	16	No	9	S	No	0	JHS	Med	Emerg	Emerg	N.A.	0	0	0	Lo	Med	1.55556	14	0	1	0	0	N.E.	Nil	Nil	0.71	0.14	0.15	Med	B	B	NoCmt	C	B	0	Viet Duc
P444	M	19	No	8	S	No	0	HS	Med	Emerg	Emerg	Unemp	0	0	0	Lo	Med	2.25	18	0	1	0	0	N.E.	Nil	Nil	0.79	0.1	0.11	Med	C	B	NoCmt	C	B	0	Viet Duc
P445	F	53	No	8	S	No	0	HS	Med	Emerg	Emerg	Unstab	28	36	0.1	Lo	Med	2.0625	16.5	0	0.8	0	0.2	N.E.	Nil	Lo	0.78	0.1	0.12	Med	C	A	NoCmt	C	B	0	Viet Duc
P446	M	39	No	9	S	No	0	HS	Med	Emerg	Emerg	Unstab	14	42	0.1	Lo	Med	3.38889	30.5	0	1	0	0	N.E.	Nil	Nil	0.9	0.1	0	Nil	C	B	NoCmt	B	B	0	Viet Duc
P447	F	56	No	5	S	No	0	HS	Med	Emerg	Emerg	Unstab	31	42	0.1	Lo	Med	3.3	16.5	0	1	0	0	N.E.	Nil	Nil	0.87	0.13	0	Nil	C	B	NoCmt	B	B	0	Viet Duc
P448	M	42	Yes	4	S	No	0	HS	Med	Emerg	Emerg	Unstab	17	36	0	Lo	Med	3.375	13.5	0	1	0	0	N.E.	Nil	Nil	0.87	0.13	0	Nil	B	B	NoCmt	B	B	0	Viet Duc
P449	M	65	No	8	S	No	0	HS	Med	Emerg	Emerg	Unstab	40	48	0.1	Lo	Med	2.6875	21.5	0	1	0	0	N.E.	Nil	Nil	0.68	0.09	0.23	Hi	B	A	NoCmt	B	B	0	Viet Duc
P450	M	24	Yes	11	L	No	0	HS	Med	Emerg	Emerg	Unstab	2	30	0	Lo	Med	3.77273	41.5	0	0.7	0	0.3	N.E.	Nil	Med	0.88	0.05	0.07	Lo	C	D	NoCmt	C	C	0	Viet Duc
P451	F	19	No	4	S	No	0	JHS	Med	Ill	Light	Unemp	0	0	0	Lo	Med	2.25	9	0	1	0	0	N.E.	Nil	Nil	0.72	0.28	0	Nil	B	A	NoCmt	B	B	0	Viet Duc
P452	M	20	Yes	9	S	No	0	HS	Med	Emerg	Emerg	Unstab	1	24	0	Lo	Hi	5.83333	52.5	0	0.94	0.06	0	N.E.	Nil	Nil	0.97	0.03	0	Nil	C	B	NoCmt	C	C	0	Viet Duc
P453	F	80	Yes	10	L	Yes	0.95	HS	Med	Emerg	Emerg	N.A.	45	35	0.3	Lo	Lo	1.25	12.5	0.83	0.17	0	0	A	Hi	Nil	0.88	0.09	0.03	Lo	A	D	Avg	C	A	-0.12	Da khoa Kien An
P454	M	46	Yes	5	S	Yes	0.8	Uni	Med	Bad	Bad	Stab	23	72	0.25	Mid	Lo	0.568	2.84	0.49	0.51	0	0	A	Hi	Nil	0.72	0.18	0.1	Med	A	A	Avg	C	B	-0.31	Da khoa Vinh Bao
P455	F	59	Yes	9	S	Yes	0.8	JHS	Med	Bad	Bad	Unemp	0	0	0	Lo	Lo	0.444444	4	0.6	0.4	0	0	A	Hi	Nil	0.75	0.25	0	Nil	B	A	Avg	C	B	-0.2	Da khoa Hoanh Bo
P456	M	48	Yes	7	S	Yes	0.8	HS	Med	Bad	Bad	Stab	24	66	0.2	Mid	Lo	0.5	3.5	0.41	0.59	0	0	B	Med	Nil	0.6	0.32	0.08	Med	A	A	Avg	C	A	-0.39	Da khoa Thanh Ba, Phu Tho
P457	M	62	Yes	6	S	Yes	0.95	HS	Med	Bad	Bad	Stab	38	46	0.25	Lo	Lo	1.15	6.9	0.81	0.19	0	0	A	Hi	Nil	0.9	0.1	0	Nil	A	A	Avg	C	B	-0.14	Da khoa Thanh Mien, Hai Duong
P458	M	46	Yes	7	S	Yes	0.8	HS	Med	Bad	Bad	Stab	21	72	0.25	Mid	Lo	0.364286	2.55	0.49	0.51	0	0	A	Hi	Nil	0.61	0.27	0.12	Med	A	A	Avg	C	A	-0.31	Da khoa Vu Thu, Thai Binh
P459	F	32	Yes	5	S	Yes	0.8	HS	Med	Ill	Light	Stab	7	60	0.2	Mid	Med	2.35	11.75	0.6	0.4	0	0	A	Hi	Nil	0.74	0.09	0.17	Hi	A	A	Avg	C	A	-0.2	Viet Bun Thai Binh
P460	F	52	Yes	7	S	Yes	0.95	HS	Med	Bad	Bad	Stab	30	25.2	0	Lo	Lo	1.08571	7.6	0.86	0.14	0	0	A	Hi	Nil	0.91	0.09	0	Nil	B	A	Avg	C	B	-0.09	Da khoa Hau Loc, Thanh Hoa
P461	M	76	Yes	9	S	Yes	0.95	HS	Med	Emerg	Emerg	Stab	50	38	0.3	Lo	Lo	1.24444	11.2	0.81	0.19	0	0	A	Hi	Nil	0.88	0.09	0.03	Lo	A	A	Avg	C	B	-0.14	Da Khoa Hai Duong
P462	M	69	Yes	6	S	Yes	0.95	HS	Med	Bad	Bad	Stab	44	32.4	0.3	Lo	Lo	1.21667	7.3	0.79	0.21	0	0	A	Hi	Nil	0.84	0.14	0.02	Lo	A	A	Avg	C	B	-0.16	Da khoa Tu Son, Bac Ninh
P463	F	63	Yes	7	S	Yes	0.95	HS	Med	Bad	Bad	Stab	40	26.4	0	Lo	Lo	0.985714	6.9	0.87	0.13	0	0	A	Hi	Nil	0.91	0.09	0	Nil	B	A	Avg	C	B	-0.08	Da khoa Kien Thuy, Hai Phong
P464	F	59	Yes	10	L	Yes	0.95	HS	Med	Emerg	Emerg	Stab	35	30	0.2	Lo	Lo	1.16	11.6	0.85	0.15	0	0	A	Hi	Nil	0.9	0.1	0	Nil	A	A	Avg	C	B	-0.1	Da khoa Yen Dung, Bac Ninh
P465	M	63	Yes	7	S	Yes	0.95	HS	Med	Bad	Bad	Stab	38	38.4	0.2	Lo	Lo	1.18571	8.3	0.85	0.15	0	0	A	Hi	Nil	0.89	0.11	0	Nil	A	A	Avg	C	B	-0.1	Da khoa Hoanh Bo
P466	M	64	Yes	4	S	Yes	0.95	HS	Med	Ill	Light	Stab	40	43.2	0.2	Lo	Lo	0.875	3.5	0.81	0.19	0	0	A	Hi	Nil	0.86	0.14	0	Nil	A	A	Avg	C	B	-0.14	Da khoa Vinh Bao
P467	M	56	Yes	9	S	Yes	0.95	HS	Med	Bad	Bad	Stab	30	25.2	0	Lo	Lo	1.21111	10.9	0.86	0.14	0	0	A	Hi	Nil	0.91	0.09	0	Nil	A	A	Avg	C	B	-0.09	Da Khoa Hai Duong
P468	F	63	Yes	5	S	Yes	0.95	HS	Med	Bad	Bad	Stab	35	25.2	0	Lo	Lo	0.92	4.6	0.83	0.17	0	0	A	Hi	Nil	0.87	0.13	0	Nil	B	A	Avg	C	B	-0.12	Da khoa Luong Tai, Bac Ninh
P469	F	58	Yes	7	S	Yes	0.95	HS	Med	Bad	Bad	Stab	35	37.5	0.2	Lo	Lo	1.02857	7.2	0.84	0.16	0	0	A	Hi	Nil	0.89	0.11	0	Nil	A	A	Avg	C	A	-0.11	Da khoa Dong Anh
P470	M	73	Yes	10	L	Yes	0.95	HS	Med	Emerg	Emerg	Stab	50	38.4	0.3	Lo	Lo	1.17	11.7	0.78	0.22	0	0	A	Hi	Nil	0.85	0.13	0.02	Lo	A	A	Avg	C	B	-0.17	Da khoa Luong Son, Hoa Binh
P471	F	29	Yes	5	S	Yes	0.8	HS	Med	Ill	Light	Stab	5	60	0.2	Mid	Med	2	10	0.6	0.4	0	0	A	Hi	Nil	0.75	0.1	0.15	Med	A	A	Avg	C	A	-0.2	Phu san Hai Phong
P472	F	55	Yes	8	S	Yes	0.95	HS	Med	Bad	Bad	Stab	32	34.8	0.25	Lo	Lo	1.125	9	0.82	0.18	0	0	A	Hi	Nil	0.9	0.08	0.02	Lo	A	A	Avg	C	B	-0.13	Da khoa Lam Thao, Phu Tho
P473	M	58	Yes	6	S	Yes	0.95	HS	Med	Bad	Bad	Stab	34	31.2	0.2	Lo	Lo	1.2	7.2	0.84	0.16	0	0	A	Hi	Nil	0.89	0.08	0.03	Lo	A	A	Avg	C	B	-0.11	Da khoa Dong Trieu, Quang Ninh
P474	M	60	Yes	7	S	Yes	0.95	HS	Med	Bad	Bad	Stab	35	43.2	0.25	Lo	Lo	1.26429	8.85	0.82	0.18	0	0	A	Hi	Nil	0.89	0.09	0.02	Lo	A	A	Avg	C	B	-0.13	Da khoa Tien Lang, Hai Phong
P475	M	46	Yes	9	S	Yes	0.8	HS	Med	Bad	Bad	Stab	22	66	0.1	Mid	Lo	0.511111	4.6	0.49	0.51	0	0	A	Hi	Nil	0.72	0.22	0.06	Lo	A	A	Avg	C	B	-0.31	Da khoa Duy Tien, Ha Nam
P476	M	69	Yes	5	S	Yes	0.95	HS	Med	Bad	Bad	Stab	45	30	0.25	Lo	Lo	0.94	4.7	0.83	0.17	0	0	A	Hi	Nil	0.87	0.13	0	Nil	A	A	Avg	C	B	-0.12	Da khoa Tinh Gia, Thanh Hoa
P477	M	65	Yes	7	S	Yes	0.95	HS	Med	Bad	Bad	Stab	41	32.4	0.2	Lo	Lo	1.02857	7.2	0.84	0.16	0	0	A	Hi	Nil	0.89	0.11	0	Nil	A	A	Avg	C	B	-0.11	Da khoa Binh Luc, Ha Nam
P478	F	61	Yes	10	L	Yes	0.95	HS	Med	Bad	Bad	Stab	36	32.4	0.25	Lo	Lo	1.28	12.8	0.86	0.14	0	0	A	Hi	Nil	0.9	0.08	0.02	Lo	A	A	Avg	C	B	-0.09	Da Khoa Hai Duong
P479	F	62	Yes	7	S	Yes	0.95	HS	Med	Bad	Bad	Stab	37	22.8	0.2	Lo	Lo	1.15714	8.1	0.84	0.16	0	0	A	Hi	Nil	0.89	0.09	0.02	Lo	A	A	Avg	B	B	-0.11	Da khoa Que Vo, Bac Ninh
P480	M	59	Yes	5	S	Yes	0.95	HS	Med	Bad	Bad	Stab	36	25.2	0	Lo	Lo	1.24	6.2	0.84	0.16	0	0	A	Hi	Nil	0.89	0.08	0.03	Lo	B	A	Avg	C	B	-0.11	Da khoa Vinh Bao
P481	M	69	Yes	7	S	Yes	0.8	HS	Med	Bad	Bad	N.A.	40	0	0	Lo	Lo	0.342857	2.4	0.53	0.47	0	0	A	Hi	Nil	0.67	0.33	0	Nil	B	A	Avg	C	B	-0.27	Da khoa An Thi, Hung Yen
P482	F	89	Yes	12	L	Yes	0.95	JHS	Med	Bad	Bad	N.A.	40	16.8	0	Lo	Lo	1.175	14.1	0.85	0.15	0	0	A	Hi	Nil	0.89	0.11	0	Nil	B	A	Avg	C	B	-0.1	Da khoa Kien An
P483	M	66	No	27	L	Yes	1	JHS	Med	Emerg	Emerg	N.A.	0	0	0	Lo	Lo	0.559259	15.1	0.62	0.38	0	0	A	Hi	Nil	0.37	0.4	0.23	Hi	A	A	Avg	C	A	-0.38	Bach Mai
P484	F	62	Yes	8	S	Yes	0.95	HS	Med	Bad	Bad	N.A.	35	37.2	0.3	Lo	Lo	1.175	9.4	0.83	0.17	0	0	A	Hi	Nil	0.89	0.09	0.02	Lo	A	A	Avg	C	A	-0.12	Da Khoa Hung Ha Thai Binh
P485	F	29	Yes	5	S	Yes	0.8	HS	Med	Ill	Light	Stab	4	54	0.15	Mid	Lo	0.82	4.1	0.51	0.49	0	0	A	Hi	Nil	0.63	0.24	0.13	Med	A	A	Avg	C	A	-0.29	Da khoa Dong Hung, Thai Binh
P486	M	74	Yes	10	L	Yes	0.95	JHS	Med	Emerg	Emerg	N.A.	48	25	0.2	Lo	Lo	1.358	13.58	0.83	0.17	0	0	A	Hi	Nil	0.9	0.07	0.03	Lo	A	A	Avg	C	A	-0.12	Da khoa Ninh Giang, Hai Duong
P487	M	66	Yes	9	S	Yes	0.95	JHS	Med	Bad	Bad	N.A.	41	34.8	0.3	Lo	Lo	1.37778	12.4	0.81	0.19	0	0	A	Hi	Nil	0.85	0.12	0.03	Lo	A	A	Avg	C	A	-0.14	Viet Bun Thai Binh
P488	F	48	Yes	7	S	Yes	0.8	HS	Med	Bad	Bad	Stab	24	48	0.15	Lo	Lo	0.364286	2.55	0.42	0.58	0	0	B	Med	Nil	0.73	0.27	0	Nil	A	A	Avg	C	A	-0.38	Da khoa Vinh Bao
P489	F	43	Yes	6	S	Yes	0.8	HS	Med	Bad	Bad	Stab	16	48	0.15	Lo	Lo	0.366667	2.2	0.55	0.45	0	0	A	Hi	Nil	0.68	0.32	0	Nil	A	A	Avg	C	A	-0.25	Da khoa Cam Giang, Hai Duong
P490	M	46	Yes	10	L	Yes	0.8	Uni	Med	Bad	Bad	Stab	22	66	0.2	Mid	Lo	0.635	6.35	0.42	0.58	0	0	B	Med	Nil	0.61	0.31	0.08	Med	A	A	Avg	C	B	-0.38	Viet Tiep HP
P491	M	56	Yes	5	S	Yes	0.95	HS	Med	Ill	Light	Stab	33	42	0.1	Lo	Lo	1.16	5.8	0.85	0.15	0	0	A	Hi	Nil	0.9	0.1	0	Nil	A	A	Avg	C	A	-0.1	Da Khoa Chi Linh
P492	M	62	Yes	10	L	Yes	0.95	HS	Med	Bad	Bad	Stab	36	38	0.3	Lo	Lo	1.146	11.46	0.83	0.17	0	0	A	Hi	Nil	0.9	0.09	0.01	Lo	A	A	Avg	C	A	-0.12	Da khoa Gia Loc, Hai Duong
P493	F	48	Yes	9	S	Yes	0.95	JHS	Med	Bad	Bad	Stab	25	25.2	0	Lo	Lo	1.2	10.8	0.84	0.16	0	0	A	Hi	Nil	0.89	0.09	0.02	Lo	B	A	Avg	C	B	-0.11	Da khoa Thuy Nguyen, Hai Phong
P494	F	32	Yes	6	S	Yes	0.8	HS	Med	Light	Light	Stab	10	54	0.15	Mid	Med	2.5	15	0.67	0.33	0	0	A	Hi	Nil	0.83	0.07	0.1	Med	A	A	Avg	B	A	-0.13	Phu san Hai Phong
P495	M	69	Yes	7	S	Yes	0.95	JHS	Med	Bad	Bad	N.A.	34	37.2	0.2	Lo	Lo	1.04286	7.3	0.83	0.17	0	0	A	Hi	Nil	0.88	0.1	0.02	Lo	A	A	Avg	C	A	-0.12	Da khoa Vinh Bao
P496	M	59	Yes	7	S	Yes	0.95	JHS	Med	Bad	Bad	Stab	35	34.8	0	Lo	Lo	1.41429	9.9	0.86	0.14	0	0	A	Hi	Nil	0.91	0.07	0.02	Lo	B	A	Avg	C	B	-0.09	Da khoa My Hao, Hung Yen
P497	F	28	Yes	4	S	Yes	0.8	HS	Med	Light	Light	Stab	6	54	0.1	Mid	Lo	0.6875	2.75	0.51	0.49	0	0	A	Hi	Nil	0.64	0.18	0.18	Hi	A	A	Avg	C	A	-0.29	Phu san Hai Phong
P498	M	72	Yes	10	L	Yes	0.95	HS	Med	Bad	Bad	N.A.	49	58.8	0.5	Mid	Lo	1.28	12.8	0.86	0.14	0	0	A	Hi	Nil	0.91	0.09	0	Nil	A	A	Avg	C	A	-0.09	Da Khoa Tu Ky Hai Duong
P499	M	66	Yes	12	L	Yes	0.95	HS	Med	Bad	Bad	N.A.	42	38.4	0.3	Lo	Lo	1.15833	13.9	0.85	0.15	0	0	A	Hi	Nil	0.89	0.09	0.02	Lo	B	A	Avg	C	B	-0.1	Da khoa Kien An
P500	M	69	Yes	6	S	Yes	0.95	JHS	Med	Bad	Bad	N.A.	44	33	0.3	Lo	Lo	1.15	6.9	0.87	0.13	0	0	A	Hi	Nil	0.91	0.09	0	Nil	A	A	Avg	C	A	-0.08	Da khoa Binh Luc, Ha Nam
P501	F	72	Yes	10	L	Yes	0.95	HS	Med	Emerg	Emerg	N.A.	48	43	0.4	Lo	Lo	1.25	12.5	0.78	0.22	0	0	A	Hi	Nil	0.86	0.12	0.02	Lo	A	A	Avg	C	A	-0.17	Da khoa Nho Quan, Ninh Binh
P502	F	35	Yes	7	S	Yes	0.8	HS	Med	Light	Light	Stab	8	54	0.2	Mid	Lo	0.657143	4.6	0.54	0.46	0	0	A	Hi	Nil	0.67	0.22	0.11	Med	A	A	Avg	C	A	-0.26	Phu san Hai Phong
P503	M	58	Yes	7	S	Yes	0.95	HS	Med	Bad	Bad	Stab	35	50.4	0.2	Mid	Lo	1.30714	9.15	0.81	0.19	0	0	A	Hi	Nil	0.85	0.11	0.04	Lo	A	A	Avg	C	A	-0.14	Da khoa Quang Yen, Quang Ninh
P504	M	73	Yes	7	S	Yes	0.95	JHS	Med	Bad	Bad	N.A.	50	20.4	0	Lo	Lo	1.02857	7.2	0.84	0.16	0	0	A	Hi	Nil	0.89	0.11	0	Nil	B	A	Avg	C	B	-0.11	Da khoa Yen Dung, Bac Ninh
P505	M	46	Yes	10	L	Yes	0.8	HS	Med	Emerg	Emerg	Stab	22	62.4	0.2	Mid	Lo	0.465	4.65	0.55	0.45	0	0	A	Hi	Nil	0.74	0.22	0.04	Lo	A	A	Avg	C	A	-0.25	Da khoa Kien Thuy, Hai Phong
P506	M	57	Yes	6	S	Yes	0.95	HS	Med	Bad	Bad	Stab	34	31.2	0	Lo	Lo	1.08	6.48	0.86	0.14	0	0	A	Hi	Nil	0.91	0.09	0	Nil	B	A	Avg	C	B	-0.09	Da Khoa Chi Linh
P507	M	32	No	6	S	No	0	HS	Med	Emerg	Emerg	Unstab	7	48	0.1	Lo	Med	2.58333	15.5	0	1	0	0	N.E.	Nil	Nil	0.78	0.22	0	Nil	B	B	NoCmt	C	B	0	Viet Duc
P508	F	26	No	4	S	No	0	Uni	Med	Ill	Light	Unstab	2	42	0	Lo	Med	2.125	8.5	0	1	0	0	N.E.	Nil	Nil	0.54	0.22	0.24	Hi	B	B	NoCmt	B	B	0	Viet Duc
P509	F	50	No	11	L	No	0	HS	Med	Emerg	Emerg	Unstab	25	48	0.15	Lo	Med	3.22727	35.5	0	1	0	0	N.E.	Nil	Nil	0.83	0.09	0.08	Med	B	B	NoCmt	C	B	0	Viet Duc
P510	M	49	No	8	S	No	0	HS	Med	Emerg	Emerg	Unstab	24	42	0.1	Lo	Med	4.1875	33.5	0	1	0	0	N.E.	Nil	Nil	0.78	0.13	0.09	Med	C	B	NoCmt	C	B	0	Viet Duc
P511	M	32	No	12	L	No	0	HS	Med	Bad	Bad	Unstab	7	60	0.15	Mid	Hi	9.66667	116	0	1	0	0	N.E.	Nil	Nil	0.94	0.03	0.03	Lo	C	B	NoCmt	C	B	0	Viet Duc
P512	M	28	Yes	6	S	No	0	HS	Med	Bad	Bad	Unstab	8	60	0.1	Mid	Hi	11.8333	71	0	1	0	0	N.E.	Nil	Nil	0.93	0.03	0.04	Lo	B	B	NoCmt	B	B	0	Viet Duc
P513	M	39	No	13	L	No	0	HS	Lo	Emerg	Emerg	Unstab	14	18	0	Lo	Med	2.92308	38	0	1	0	0	N.E.	Nil	Nil	0.85	0.07	0.08	Med	C	B	NoCmt	C	C	0	Viet Duc
P514	M	54	No	10	L	No	0	HS	Med	Emerg	Emerg	Unstab	30	48	0.1	Lo	Med	2.25	22.5	0	1	0	0	N.E.	Nil	Nil	0.75	0.12	0.13	Med	C	B	NoCmt	C	B	0	Viet Duc
P515	M	32	No	4	S	No	0	HS	Med	Ill	Light	Unstab	7	48	0.1	Lo	Med	2.5	10	0	1	0	0	N.E.	Nil	Nil	0.63	0.07	0.3	Hi	B	B	NoCmt	C	B	0	Viet Duc
P516	M	61	No	8	S	Yes	0.95	HS	Med	Bad	Bad	Stab	36	42	0	Lo	Hi	13	104	0.41	0.09	0	0.5	B	Med	Hi	0.96	0.02	0.02	Lo	C	A	Avg	C	C	-0.54	Viet Duc
P517	M	24	No	5	S	Yes	0.8	Uni	Med	Ill	Light	Unstab	1	42	0	Lo	Lo	1.3	6.5	0.14	0.86	0	0	C	Lo	Nil	0.86	0.14	0	Nil	B	A	Avg	C	B	-0.66	Viet Duc
P518	F	35	No	10	L	Yes	0.95	HS	Med	Bad	Bad	N.A.	0	0	0	Lo	Med	5.15	51.5	0.17	0.83	0	0	C	Lo	Nil	0.95	0.05	0	Nil	C	B	Unsat	D	C	-0.78	Viet Duc
P519	F	32	No	4	S	No	0	HS	Med	Emerg	Emerg	Unstab	8	30	0	Lo	Hi	6.625	26.5	0	1	0	0	N.E.	Nil	Nil	0.79	0.02	0.19	Hi	C	D	NoCmt	C	C	0	Viet Duc
P520	F	60	No	14	L	Yes	0.8	HS	Med	Bad	Bad	N.A.	0	0	0	Lo	Med	2.85714	40	0.29	0.71	0	0	B	Med	Nil	0.93	0.07	0	Nil	B	B	Avg	C	B	-0.51	Viet Duc
P521	F	86	No	13	L	Yes	1	Uni	Med	Bad	Bad	Stab	50	42	0.2	Lo	Hi	6.15385	80	0.77	0.23	0	0	A	Hi	Nil	0.93	0.05	0.02	Lo	B	A	Satis	B	B	-0.23	Viet Duc
P522	F	39	No	9	S	Yes	0.8	HS	Med	Bad	Bad	Unstab	14	36	0.1	Lo	Hi	5.44444	49	0.43	0	0	0.57	B	Med	Hi	0.96	0.04	0	Nil	C	B	Avg	C	C	-0.37	Viet Duc
P523	M	24	Yes	6	S	Yes	0.8	Uni	Med	Ill	Light	Unemp	0	0	0	Lo	Med	4	24	0.43	0.57	0	0	B	Med	Nil	0.88	0.04	0.08	Med	B	B	Satis	B	B	-0.37	Viet Duc
P524	M	50	No	19	L	Yes	0.95	HS	Lo	Emerg	Emerg	Unstab	25	24	0	Lo	Med	4.84211	92	0.61	0	0	0.39	A	Hi	Hi	0.96	0.04	0	Nil	C	B	Avg	C	C	-0.34	Viet Duc
P525	M	57	No	26	L	Yes	0.8	HS	Med	Emerg	Emerg	Unstab	32	42	0.1	Lo	Med	5.01923	130.5	0.46	0.54	0	0	A	Hi	Nil	0.96	0.04	0	Nil	C	B	Avg	C	C	-0.34	Viet Duc
P526	F	24	No	5	S	Yes	0.95	HS	Lo	Emerg	Emerg	Unstab	4	18	0	Lo	Med	4.6	23	0.54	0	0	0.46	A	Hi	Hi	0.74	0.26	0	Nil	C	D	Avg	C	C	-0.41	Viet Duc
P527	M	47	No	8	S	Yes	0.8	HS	Med	Bad	Bad	Unstab	22	48	0.1	Lo	Hi	9	72	0.5	0	0	0.5	A	Hi	Hi	0.98	0.02	0	Nil	C	B	Avg	B	C	-0.3	Viet Duc
P528	M	49	No	8	S	Yes	0.95	HS	Lo	Ill	Light	Unstab	24	18	0	Lo	Med	1.8125	14.5	0.61	0	0	0.39	A	Hi	Hi	0.9	0.1	0	Nil	C	A	Avg	B	C	-0.34	Viet Duc
P529	M	2	No	19	L	Yes	1	JHS	Med	Emerg	Emerg	N.A.	0	0	0	Lo	Med	2.63158	50	0.51	0	0.37	0.12	A	Hi	Lo	0.88	0.12	0	Nil	C	B	Satis	C	B	-0.49	Viet Duc
P530	F	42	No	15	L	Yes	0.8	HS	Med	Bad	Bad	Unstab	17	60	0.15	Mid	Med	4.43333	66.5	0.44	0.56	0	0	B	Med	Nil	0.93	0.04	0.03	Lo	B	B	Satis	B	B	-0.36	Viet Duc
P531	F	42	No	10	L	Yes	0.8	HS	Lo	Bad	Bad	Unstab	17	24	0	Lo	Med	4.6	46	0.45	0.1	0	0.45	B	Med	Hi	0.96	0.04	0	Nil	C	B	Avg	B	C	-0.35	Viet Duc
P532	M	36	No	5	S	Yes	0.8	HS	Med	Bad	Bad	Unstab	11	42	0.1	Lo	Hi	7.5	37.5	0.69	0.1	0	0.21	A	Hi	Med	0.97	0.03	0	Nil	C	B	Satis	B	B	-0.11	Viet Duc
P533	M	51	No	12	L	Yes	0.95	HS	Med	Emerg	Emerg	Stab	26	36	0.1	Lo	Hi	5.5	66	0.73	0.2	0	0.07	A	Hi	Lo	0.92	0.03	0.05	Lo	C	D	Satis	D	B	-0.22	Viet Duc
P534	F	9	No	5	S	Yes	0.8	JHS	Med	Bad	Bad	N.A.	0	0	0	Lo	Med	3.2	16	0.21	0.39	0	0.4	C	Lo	Hi	0.94	0.06	0	Nil	C	B	Avg	C	B	-0.59	Viet Duc
P535	F	68	No	4	S	Yes	1	HS	Med	Bad	Bad	Stab	43	42	0.1	Lo	Hi	10.875	43.5	0.44	0.56	0	0	B	Med	Nil	0.97	0.03	0	Nil	C	B	Satis	C	B	-0.56	Viet Duc
P536	F	77	No	10	L	Yes	0.8	HS	Med	Bad	Bad	N.A.	0	0	0	Lo	Med	2.15	21.5	0.5	0.5	0	0	A	Hi	Nil	0.78	0.08	0.14	Med	B	A	Satis	B	B	-0.3	Viet Duc
P537	F	51	No	20	L	Yes	0.95	HS	Lo	Bad	Bad	Unstab	26	24	0	Lo	Med	3.55	71	0.41	0.09	0	0.5	B	Med	Hi	0.92	0.08	0	Nil	C	B	Avg	C	C	-0.54	Viet Duc
P538	F	51	No	6	S	Yes	0.8	HS	Med	Ill	Light	Unstab	26	36	0.1	Lo	Med	3.41667	20.5	0.1	0.9	0	0	C	Lo	Nil	0.95	0.05	0	Nil	C	B	Avg	B	C	-0.7	Viet Duc
P539	F	78	No	11	L	Yes	0.8	HS	Med	Bad	Bad	N.A.	0	0	0	Lo	Med	3.31818	36.5	0.62	0.38	0	0	A	Hi	Nil	0.92	0.08	0	Nil	B	A	Satis	B	B	-0.18	Viet Duc
P540	M	45	No	10	L	Yes	0.8	HS	Med	Bad	Bad	Unstab	20	48	0.1	Lo	Hi	8.75	87.5	0.02	0.38	0	0.6	C	Lo	Hi	0.98	0.02	0	Nil	C	B	Unsat	C	C	-0.78	Viet Duc
P541	F	63	No	11	L	Yes	0.8	HS	Med	Bad	Bad	N.A.	0	0	0	Lo	Hi	5.40909	59.5	0.39	0.31	0	0.3	B	Med	Med	0.85	0.1	0.05	Lo	C	A	Avg	C	C	-0.41	Viet Duc
P542	M	28	No	8	S	No	0	Uni	Med	Bad	Bad	Stab	3	72	0.2	Mid	Med	2.625	21	0	1	0	0	N.E.	Nil	Nil	0.67	0.19	0.14	Med	B	B	NoCmt	C	B	0	Viet Duc
P543	F	41	No	8	S	Yes	0.8	HS	Med	Bad	Bad	Unstab	16	42	0.1	Lo	Med	5.1875	41.5	0.6	0.4	0	0	A	Hi	Nil	0.93	0.07	0	Nil	C	B	Avg	B	B	-0.2	Viet Duc
P544	M	67	Yes	8	S	Yes	1	HS	Med	Bad	Bad	Stab	42	48	0.2	Lo	Hi	5.5625	44.5	0.56	0.44	0	0	A	Hi	Nil	0.96	0.04	0	Nil	C	B	Avg	C	B	-0.44	Viet Duc
P545	F	42	No	15	L	No	0	HS	Med	Emerg	Emerg	Unstab	17	30	0	Lo	Lo	1.36667	20.5	0	1	0	0	N.E.	Nil	Nil	0.65	0.35	0	Nil	C	B	NoCmt	C	B	0	Viet Duc
P546	M	24	No	9	S	No	0	Uni	Med	Emerg	Emerg	Unemp	0	0	0	Lo	Hi	5.61111	50.5	0	1	0	0	N.E.	Nil	Nil	0.92	0.04	0.04	Lo	C	D	NoCmt	C	B	0	Viet Duc
P547	M	27	No	17	L	No	0	HS	Med	Emerg	Emerg	Unstab	7	60	0.15	Mid	Med	5.38235	91.5	0	1	0	0	N.E.	Nil	Nil	0.87	0.06	0.07	Lo	B	D	NoCmt	C	B	0	Viet Duc
P548	M	63	No	5	S	No	0	HS	Med	Bad	Bad	Unstab	40	48	0.1	Lo	Hi	12.4	62	0	1	0	0	N.E.	Nil	Nil	0.97	0.03	0	Nil	C	B	NoCmt	B	B	0	Viet Duc
P549	M	42	No	7	S	No	0	HS	Med	Emerg	Emerg	Unstab	20	42	0.1	Lo	Hi	7.78571	54.5	0	1	0	0	N.E.	Nil	Nil	0.93	0.07	0	Nil	C	D	NoCmt	C	C	0	Viet Duc
P550	F	84	No	8	S	Yes	0.95	HS	Med	Emerg	Emerg	N.A.	0	0	0	Lo	Hi	6.5	52	0.66	0.34	0	0	A	Hi	Nil	0.93	0.03	0.04	Lo	B	B	Satis	B	B	-0.29	Viet Duc
P551	F	53	No	10	L	Yes	0.95	HS	Lo	Bad	Bad	Unstab	28	18	0	Lo	Med	4.85	48.5	0.16	0.84	0	0	C	Lo	Nil	0.96	0.04	0	Nil	C	B	Avg	B	C	-0.79	Viet Duc
P552	M	65	No	14	L	Yes	0.8	HS	Med	Bad	Bad	Unstab	40	36	0.1	Lo	Med	2.17857	30.5	0.5	0.5	0	0	A	Hi	Nil	0.84	0.1	0.06	Lo	B	D	Avg	B	B	-0.3	Viet Duc
P553	M	56	No	11	L	Yes	0.95	HS	Lo	Bad	Bad	Unstab	31	18	0	Lo	Med	3.04545	33.5	0.74	0.16	0	0.1	A	Hi	Lo	0.93	0.07	0	Nil	C	A	Satis	B	B	-0.21	Viet Duc
P554	F	51	No	12	L	No	0	HS	Med	Emerg	Emerg	Unstab	26	42	0.1	Lo	Med	3.33333	40	0	0.5	0	0.5	N.E.	Nil	Hi	0.94	0.06	0	Nil	C	D	NoCmt	C	C	0	Viet Duc
P555	F	23	Yes	20	L	No	0	Uni	Med	Emerg	Emerg	Unemp	0	0	0	Lo	Med	2.725	54.5	0	0.5	0	0.5	N.E.	Nil	Hi	0.86	0.07	0.07	Lo	C	B	NoCmt	C	C	0	Viet Duc
P556	M	40	No	5	S	No	0	HS	Med	Emerg	Emerg	Unstab	15	36	0.1	Lo	Hi	7.3	36.5	0	1	0	0	N.E.	Nil	Nil	0.87	0.08	0.05	Lo	C	B	NoCmt	C	B	0	Viet Duc
P557	M	51	No	22	L	No	0	HS	Med	Emerg	Emerg	Unstab	26	42	0.1	Lo	Med	2.22727	49	0	1	0	0	N.E.	Nil	Nil	0.85	0.09	0.06	Lo	C	D	NoCmt	C	B	0	Viet Duc
P558	M	28	Yes	6	S	Yes	0.8	Uni	Med	Ill	Light	Unstab	3	60	0.1	Mid	Hi	5.91667	35.5	0.23	0.77	0	0	C	Lo	Nil	0.97	0.03	0	Nil	B	B	Avg	B	B	-0.57	Viet Duc
P559	M	31	No	3	S	Yes	0.8	Uni	Med	Ill	Light	Unstab	6	42	0.1	Lo	Hi	12.6667	38	0.39	0.31	0	0.3	B	Med	Med	0.98	0.02	0	Nil	C	B	Avg	C	B	-0.41	Viet Duc
P560	M	26	Yes	8	S	Yes	0.8	Uni	Med	Ill	Light	Stab	3	60	0	Mid	Med	4.5625	36.5	0.22	0.78	0	0	C	Lo	Nil	0.92	0.03	0.05	Lo	C	B	Avg	B	B	-0.58	Viet Duc
P561	M	19	No	9	S	Yes	0.8	HS	Med	Bad	Bad	Unemp	0	0	0	Lo	Med	5.22222	47	0.11	0	0	0.89	C	Lo	Hi	0.96	0.04	0	Nil	C	B	Unsat	C	C	-0.69	Viet Duc
P562	M	54	No	23	L	Yes	0.8	HS	Med	Emerg	Emerg	Unstab	30	42	0.1	Lo	Med	3	69	0.14	0.86	0	0	C	Lo	Nil	0.96	0.04	0	Nil	C	D	Unsat	C	C	-0.66	Viet Duc
P563	M	47	Yes	9	S	Yes	0.8	HS	Med	Ill	Light	Stab	26	54	0.1	Mid	Lo	0.311111	2.8	0.46	0.54	0	0	A	Hi	Nil	0.57	0.32	0.11	Med	A	A	Avg	C	B	-0.34	Da khoa An Lao, Hai Phong
P564	F	32	Yes	7	S	Yes	0.8	HS	Med	Ill	Light	Unstab	10	34.8	0	Lo	Lo	0.388571	2.72	0.41	0.59	0	0	B	Med	Nil	0.62	0.31	0.07	Lo	A	A	Avg	C	B	-0.39	Da khoa Kien Thuy, Hai Phong
P565	M	45	Yes	7	S	Yes	0.8	HS	Med	Bad	Bad	Stab	22	46	0.15	Lo	Lo	0.6	4.2	0.44	0.56	0	0	B	Med	Nil	0.55	0.33	0.12	Med	A	A	Avg	C	B	-0.36	Da khoa Kien An
P566	M	83	Yes	10	L	Yes	0.8	JHS	Lo	Bad	Bad	N.A.	0	0	0	Lo	Lo	0.48	4.8	0.53	0.3	0.17	0	A	Hi	Nil	0.67	0.27	0.06	Lo	B	B	Avg	C	B	-0.27	Da khoa Vinh Bao
P567	F	72	Yes	10	L	Yes	0.8	JHS	Lo	Bad	Bad	N.A.	0	0	0	Lo	Lo	0.5	5	0.43	0.2	0	0.37	B	Med	Hi	0.62	0.3	0.08	Med	B	B	Avg	C	B	-0.37	Da Khoa Hai Duong
P568	M	52	Yes	7	S	Yes	0.8	HS	Med	Ill	Light	Stab	30	36	0.05	Lo	Lo	0.4	2.8	0.46	0.54	0	0	A	Hi	Nil	0.57	0.32	0.11	Med	A	A	Avg	C	B	-0.34	Da Khoa Tu Ky Hai Duong
P569	F	46	Yes	7	S	Yes	0.8	HS	Med	Bad	Bad	Stab	15	38.5	0.05	Lo	Lo	0.53	3.71	0.51	0.49	0	0	A	Hi	Nil	0.69	0.28	0.03	Lo	A	B	Avg	C	B	-0.29	Da khoa Kien An
P570	M	54	Yes	10	L	Yes	0.8	Uni	Med	Ill	Light	Stab	30	72	0.1	Mid	Lo	0.55	5.5	0.44	0.56	0	0	B	Med	Nil	0.55	0.36	0.09	Med	A	A	Avg	C	B	-0.36	Viet Tiep HP
P571	F	59	No	9	S	Yes	0.8	HS	Med	Bad	Bad	Unstab	35	36	0.1	Lo	Med	2.33333	21	0.39	0.61	0	0	B	Med	Nil	0.91	0.09	0	Nil	B	B	Avg	C	B	-0.41	Viet Duc
P572	M	84	Yes	7	S	Yes	1	Uni	Med	Emerg	Emerg	Stab	50	48	0.3	Lo	Med	5	35	0.87	0.13	0	0	A	Hi	Nil	0.93	0.02	0.05	Lo	A	B	Satis	B	A	-0.13	Viet Duc
P573	M	31	No	5	S	Yes	0.8	Uni	Med	Emerg	Emerg	Stab	3	60	0	Mid	Hi	5.5	27.5	0.26	0.74	0	0	B	Med	Nil	0.57	0.25	0.18	Hi	C	B	Avg	B	B	-0.54	Viet Duc
P574	M	61	No	7	S	Yes	0.95	Uni	Med	Bad	Bad	Stab	35	72	0.2	Mid	Med	4.92857	34.5	0.42	0.58	0	0	B	Med	Nil	0.96	0.04	0	Nil	B	A	Avg	C	B	-0.53	Viet Duc
P575	M	73	Yes	4	S	Yes	1	Uni	Med	Bad	Bad	Stab	38	72	0.2	Mid	Hi	18.375	73.5	0.21	0.79	0	0	C	Lo	Nil	0.92	0.01	0.07	Lo	B	B	Avg	C	B	-0.79	Viet Duc
P576	M	12	No	57	L	Yes	0.95	JHS	Med	Emerg	Emerg	N.A.	0	0	0	Lo	Lo	0.894737	51	0.4	0.6	0	0	B	Med	Nil	0.68	0.22	0.1	Med	C	B	Avg	B	B	-0.55	Viet Duc
P577	M	25	No	5	S	Yes	0.8	Uni	Med	Ill	Light	Unstab	2	36	0	Lo	Hi	6.8	34	0.29	0.11	0	0.6	B	Med	Hi	0.92	0.02	0.06	Lo	C	B	Avg	B	C	-0.51	Viet Duc
P578	M	27	No	5	S	Yes	0.8	Uni	Med	Ill	Light	Unstab	3	72	0.1	Mid	Hi	7.4	37	0.59	0.41	0	0	A	Hi	Nil	0.91	0.03	0.06	Lo	B	B	Satis	B	B	-0.21	Viet Duc
P579	F	59	No	15	L	Yes	0.8	HS	Med	Bad	Bad	Unstab	30	30	0.1	Lo	Med	2.33333	35	0.58	0.22	0	0.2	A	Hi	Lo	0.86	0.14	0	Nil	C	B	Satis	C	B	-0.22	Viet Duc
P580	M	44	No	8	S	Yes	0.8	HS	Med	Bad	Bad	Unstab	20	30	0	Lo	Hi	8.875	71	0.54	0.16	0	0.3	A	Hi	Med	0.95	0.02	0.03	Lo	C	A	Satis	B	C	-0.26	Viet Duc
P581	F	40	Yes	5	S	Yes	0.8	HS	Med	Bad	Bad	Unemp	0	0	0	Lo	Hi	8.8	44	0.03	0.97	0	0	C	Lo	Nil	0.98	0.02	0	Nil	B	A	Unsat	C	C	-0.77	Viet Duc
P582	M	86	Yes	10	L	Yes	0.95	JHS	Med	Bad	Bad	Stab	33	32.4	0.1	Lo	Med	2	20	0.78	0.22	0	0	A	Hi	Nil	0.87	0.1	0.03	Lo	A	A	Avg	B	A	-0.17	Viet Tiep HP
P583	M	62	Yes	7	S	Yes	0.95	HS	Med	Bad	Bad	Stab	36	33.6	0.05	Lo	Lo	1.18571	8.3	0.8	0.2	0	0	A	Hi	Nil	0.89	0.1	0.01	Lo	A	A	Avg	C	A	-0.15	Da khoa An Lao, Hai Phong
P584	M	56	Yes	9	S	Yes	0.95	JHS	Med	Bad	Bad	Stab	31	22.8	0	Lo	Lo	0.355556	3.2	0.49	0.51	0	0	A	Hi	Nil	0.61	0.33	0.06	Lo	A	A	Avg	C	B	-0.46	Da khoa Nam Sach, Hai Duong
P585	M	65	Yes	7	S	Yes	0.95	HS	Med	Bad	Bad	Stab	38	38.2	0.05	Lo	Lo	1.1	7.7	0.84	0.16	0	0	A	Hi	Nil	0.88	0.09	0.03	Lo	A	A	Avg	C	A	-0.11	Da khoa Kim Dong, Hung Yen
P586	M	67	Yes	9	S	Yes	0.95	HS	Med	Bad	Bad	Stab	43	41.4	0.05	Lo	Med	1.78889	16.1	0.81	0.19	0	0	A	Hi	Nil	0.86	0.1	0.04	Lo	A	A	Avg	B	A	-0.14	Viet Tiep HP
P587	F	56	Yes	8	S	Yes	0.95	JHS	Med	Bad	Bad	Stab	30	18	0	Lo	Lo	0.6875	5.5	0.83	0.17	0	0	A	Hi	Nil	0.87	0.13	0	Nil	A	A	Avg	C	B	-0.12	Da khoa Dong Hung, Thai Binh
P588	F	50	Yes	7	S	Yes	0.95	HS	Med	Bad	Bad	Stab	26	33.6	0.05	Lo	Lo	0.842857	5.9	0.77	0.23	0	0	A	Hi	Nil	0.85	0.12	0.03	Lo	A	A	Avg	C	B	-0.18	Da khoa Yen My, Hung Yen
P589	M	63	Yes	9	S	Yes	0.8	Uni	Med	Bad	Bad	Stab	40	62.4	0.1	Mid	Lo	1.47778	13.3	0.8	0.2	0	0	A	Hi	Nil	0.87	0.11	0.02	Lo	A	A	Avg	B	A	0	Da khoa Kien An
P590	F	36	Yes	9	S	Yes	0.8	JHS	Med	Bad	Bad	Unstab	15	42	0	Lo	Lo	0.473333	4.26	0.42	0.58	0	0	B	Med	Nil	0.61	0.32	0.07	Lo	A	A	Avg	C	B	-0.38	Da khoa Kien An
P591	M	67	Yes	7	S	Yes	0.95	HS	Med	Bad	Bad	Stab	41	34.2	0.05	Lo	Lo	1.01429	7.1	0.43	0.57	0	0	B	Med	Nil	0.87	0.1	0.03	Lo	A	A	Avg	C	B	-0.52	Da khoa Vinh Bao
P592	M	54	Yes	9	S	Yes	0.8	HS	Med	Bad	Bad	Stab	30	54	0.1	Mid	Lo	0.477778	4.3	0.53	0.47	0	0	A	Hi	Nil	0.65	0.26	0.09	Med	A	A	Avg	C	A	-0.27	Da khoa Dong Anh
P593	M	58	Yes	8	S	Yes	0.8	HS	Med	Bad	Bad	Stab	35	40.8	0.05	Lo	Lo	0.425	3.4	0.56	0.44	0	0	A	Hi	Nil	0.7	0.24	0.06	Lo	A	A	Avg	C	B	-0.24	Da khoa An Lao, Hai Phong
P594	F	58	Yes	7	S	Yes	0.95	HS	Med	Bad	Bad	Stab	36	37.8	0.1	Lo	Lo	0.957143	6.7	0.82	0.18	0	0	A	Hi	Nil	0.86	0.1	0.04	Lo	A	A	Avg	C	A	-0.13	Da khoa Lam Thao, Phu Tho
P595	F	65	Yes	10	L	Yes	0.8	JHS	Lo	Bad	Bad	N.A.	0	0	0	Lo	Lo	0.4	4	0.56	0.19	0	0.25	A	Hi	Med	0.7	0.25	0.05	Lo	B	B	Avg	C	B	-0.24	Da khoa Lam Thao, Phu Tho
P596	M	67	Yes	10	L	Yes	0.8	JHS	Lo	Emerg	Emerg	N.A.	0	0	0	Lo	Lo	0.36	3.6	0.53	0.19	0	0.28	A	Hi	Med	0.67	0.28	0.05	Lo	B	B	Avg	C	B	-0.27	Da khoa Thanh Ba, Phu Tho
P597	M	69	Yes	10	L	Yes	0.95	JHS	Med	Emerg	Emerg	Stab	49	44.4	0.05	Lo	Lo	1.27	12.7	0.84	0.16	0	0	A	Hi	Nil	0.88	0.08	0.04	Lo	B	B	Satis	B	B	-0.11	Da khoa Tinh Gia, Thanh Hoa
P598	M	52	Yes	10	L	Yes	0.8	HS	Med	Emerg	Emerg	Stab	30	49	0	Mid	Lo	0.4	4	0.56	0.44	0	0	A	Hi	Nil	0.7	0.25	0.05	Lo	A	B	Avg	C	B	-0.24	Da khoa Thanh Ha, Hai Duong
P599	F	59	Yes	10	L	Yes	0.95	HS	Med	Bad	Bad	Stab	37	51.6	0.05	Mid	Lo	0.84	8.4	0.81	0.19	0	0	A	Hi	Nil	0.86	0.11	0.03	Lo	A	B	Avg	C	B	-0.14	Da khoa Kim Thanh, Hai Duong
P600	M	56	Yes	9	S	Yes	0.8	HS	Med	Bad	Bad	Stab	24	57.6	0.05	Mid	Lo	0.4	3.6	0.53	0.47	0	0	A	Hi	Nil	0.67	0.28	0.05	Lo	A	A	Avg	C	B	-0.27	Da khoa Tinh Gia, Thanh Hoa
P601	F	58	Yes	7	S	Yes	0.95	HS	Med	Bad	Bad	Stab	35	25.2	0.05	Lo	Lo	0.942857	6.6	0.78	0.22	0	0	A	Hi	Nil	0.86	0.11	0.03	Lo	A	A	Avg	B	B	-0.17	Da khoa Van Giang, Hung Yen
P602	F	46	Yes	7	S	Yes	0.8	JHS	Med	Bad	Bad	Unstab	20	46.8	0.05	Lo	Lo	0.328571	2.3	0.52	0.48	0	0	A	Hi	Nil	0.65	0.3	0.05	Lo	A	A	Avg	C	B	-0.28	Da khoa Vinh Bao
P603	M	53	Yes	7	S	Yes	0.8	JHS	Med	Bad	Bad	Unstab	30	37.8	0	Lo	Lo	0.304286	2.13	0.55	0	0	0.45	A	Hi	Hi	0.69	0.26	0.05	Lo	C	A	Avg	C	B	-0.25	Da khoa Thanh Mien, Hai Duong
P604	M	46	Yes	7	S	Yes	0.8	HS	Med	Bad	Bad	Stab	25	54	0.1	Mid	Lo	0.342857	2.4	0.42	0.58	0	0	B	Med	Nil	0.65	0.35	0	Nil	A	A	Avg	C	B	-0.38	Da Khoa Tu Ky Hai Duong
P605	M	50	Yes	9	S	Yes	0.8	HS	Med	Bad	Bad	Stab	26	37.2	0	Lo	Lo	0.277778	2.5	0.54	0.46	0	0	A	Hi	Nil	0.68	0.32	0	Nil	A	A	Avg	C	B	-0.26	Da khoa Nam Sach, Hai Duong
P606	M	56	Yes	10	L	Yes	0.8	HS	Med	Emerg	Emerg	Stab	31	54	0.15	Mid	Lo	0.54	5.4	0.53	0.47	0	0	A	Hi	Nil	0.67	0.28	0.05	Lo	A	B	Avg	C	B	-0.27	Viet Bun Thai Binh
P607	F	73	Yes	10	L	Yes	0.95	HS	Med	Bad	Bad	Stab	50	56.4	0.1	Mid	Lo	0.97	9.7	0.78	0.22	0	0	A	Hi	Nil	0.88	0.1	0.02	Lo	A	B	Avg	C	A	-0.17	Da khoa Nghi Loc, Ha Tinh
P608	M	59	Yes	9	S	Yes	0.95	HS	Med	Bad	Bad	Stab	37	41.4	0.05	Lo	Lo	0.977778	8.8	0.83	0.17	0	0	A	Hi	Nil	0.88	0.1	0.02	Lo	A	A	Avg	C	B	-0.12	Da khoa Kien Xuong, Thai Binh
P609	M	58	Yes	9	S	Yes	0.8	HS	Med	Bad	Bad	Stab	32	46.8	0.05	Lo	Lo	0.355556	3.2	0.49	0.51	0	0	A	Hi	Nil	0.62	0.29	0.09	Med	A	A	Avg	C	B	-0.31	Da khoa Dong Hung, Thai Binh
P610	F	26	Yes	5	S	Yes	0.3	Uni	Med	Ill	Light	Stab	3	72	0.15	Mid	Med	2.5	12.5	0.28	0.72	0	0	B	Med	Nil	0.64	0.12	0.24	Hi	A	A	Avg	B	A	-0.02	Benh vien Buu dien, Hanoi
P611	F	47	Yes	11	L	Yes	0.8	HS	Med	Emerg	Emerg	Unstab	24	38.4	0	Lo	Lo	0.363636	4	0.56	0.44	0	0	A	Hi	Nil	0.7	0.27	0.03	Lo	A	A	Avg	C	B	-0.24	Da khoa Tien Hai, Thai Binh
P612	F	43	Yes	3	S	Yes	0.8	HS	Med	Bad	Bad	Unstab	20	42	0	Lo	Lo	0.966667	2.9	0.45	0.55	0	0	B	Med	Nil	0.56	0.37	0.07	Lo	A	A	Avg	C	B	-0.35	Da khoa Kien An
P613	M	41	Yes	9	S	Yes	0.8	Uni	Med	Bad	Bad	Stab	16	72	0.15	Mid	Lo	1.03333	9.3	0.56	0.44	0	0	A	Hi	Nil	0.7	0.19	0.11	Med	A	B	Avg	B	B	-0.24	Viet Tiep HP
P614	M	63	Yes	7	S	Yes	0.95	HS	Med	Bad	Bad	Stab	40	33	0.05	Lo	Lo	1.1	7.7	0.84	0.16	0	0	A	Hi	Nil	0.83	0.09	0.08	Med	A	B	Avg	C	B	-0.11	Da khoa Hau Loc, Thanh Hoa
P615	M	64	Yes	9	S	Yes	0.95	HS	Med	Bad	Bad	Stab	42	45.6	0.05	Lo	Lo	0.888889	8	0.83	0.17	0	0	A	Hi	Nil	0.87	0.1	0.03	Lo	A	B	Avg	C	B	-0.12	Da khoa Quang Xuong, Thanh Hoa
P616	F	47	Yes	10	L	Yes	0.95	HS	Med	Bad	Bad	Stab	25	45.6	0	Lo	Lo	1.24	12.4	0.84	0.16	0	0	A	Hi	Nil	0.88	0.1	0.02	Lo	A	A	Avg	C	B	-0.11	Da khoa Do Luong, Nghe An
P617	F	56	Yes	9	S	Yes	0.95	HS	Med	Ill	Light	Stab	28	39.6	0.05	Lo	Lo	1	9	0.8	0.2	0	0	A	Hi	Nil	0.88	0.1	0.02	Lo	A	A	Avg	C	B	-0.15	Da khoa Thanh Chuong, Nghe An
P618	M	59	Yes	9	S	Yes	0.95	HS	Med	Bad	Bad	Stab	35	23.4	0	Lo	Lo	0.884444	7.96	0.78	0.22	0	0	A	Hi	Nil	0.88	0.12	0	Nil	A	A	Avg	C	B	-0.17	Da khoa Kien Thuy, Hai Phong
P619	M	69	Yes	10	L	Yes	0.95	HS	Med	Bad	Bad	Stab	46	49.2	0.05	Mid	Lo	1.03	10.3	0.79	0.21	0	0	A	Hi	Nil	0.86	0.11	0.03	Lo	A	A	Avg	C	B	-0.16	Da khoa Cam Xuyen, Ha Tinh
P620	F	60	Yes	9	S	Yes	0.95	HS	Med	Bad	Bad	Stab	38	42	0.05	Lo	Lo	1	9	0.82	0.18	0	0	A	Hi	Nil	0.87	0.11	0.02	Lo	A	B	Avg	C	A	-0.13	Da khoa Dong Trieu, Quang Ninh
P621	F	54	Yes	7	S	Yes	0.95	HS	Med	Bad	Bad	Stab	31	22.8	0	Lo	Lo	0.8	5.6	0.85	0.15	0	0	A	Hi	Nil	0.89	0.11	0	Nil	A	B	Avg	C	B	-0.1	Da Khoa Tu Ky Hai Duong
P622	M	60	Yes	9	S	Yes	0.95	Uni	Med	Bad	Bad	Stab	35	50.4	0.1	Mid	Lo	1.26667	11.4	0.82	0.18	0	0	A	Hi	Nil	0.89	0.09	0.02	Lo	A	A	Avg	C	A	-0.13	Da khoa Quang Yen, Quang Ninh
P623	M	59	Yes	7	S	Yes	0.95	HS	Med	Ill	Light	Stab	33	37.2	0.05	Lo	Lo	1.21429	8.5	0.83	0.17	0	0	A	Hi	Nil	0.87	0.13	0	Nil	A	A	Avg	C	B	-0.12	Da khoa Quang Yen, Quang Ninh
P624	F	58	Yes	5	S	Yes	0.8	HS	Med	Bad	Bad	Stab	33	36	0.1	Lo	Lo	0.516	2.58	0.55	0.45	0	0	A	Hi	Nil	0.69	0.27	0.04	Lo	A	A	Avg	C	B	-0.25	Da khoa Vinh Bao
P625	M	42	Yes	41	L	No	0	Uni	Hi	Emerg	Emerg	Unstab	17	120	0.15	Mid	Hi	8.09756	332	0	1	0	0	N.E.	Nil	Nil	0.96	0.02	0.02	Lo	C	D	NoCmt	D	B	0	Viet Duc
P626	M	50	No	5	S	No	0	HS	Med	Emerg	Emerg	Unstab	25	42	0.1	Lo	Med	2.8	14	0	1	0	0	N.E.	Nil	Nil	0.89	0.11	0	Nil	B	A	NoCmt	C	B	0	Viet Duc
P627	F	36	No	3	S	No	0	HS	Med	Bad	Bad	Unstab	5	24	0	Lo	Med	1.83333	5.5	0	1	0	0	N.E.	Nil	Nil	0.89	0.11	0	Nil	B	A	NoCmt	C	B	0	Viet Duc
P628	M	35	Yes	7	S	No	0	HS	Med	Emerg	Emerg	Unstab	10	36	0.1	Lo	Hi	6.92857	48.5	0	1	0	0	N.E.	Nil	Nil	0.97	0.03	0	Nil	C	D	NoCmt	C	B	0	Viet Duc
P629	M	33	Yes	9	S	No	0	HS	Med	Ill	Light	Unstab	10	84	0.1	Mid	Med	4.11111	37	0	1	0	0	N.E.	Nil	Nil	0.88	0.04	0.08	Med	B	A	NoCmt	B	B	0	Viet Duc
P630	M	53	Yes	11	L	No	0	HS	Med	Ill	Light	Unstab	30	36	0	Lo	Med	4.5	49.5	0	0.6	0	0.4	N.E.	Nil	Hi	0.92	0.04	0.04	Lo	C	B	NoCmt	C	C	0	Viet Duc
P631	M	52	No	13	L	Yes	0.8	HS	Med	Bad	Bad	Unstab	27	42	0.1	Lo	Med	3.11538	40.5	0.53	0.47	0	0	A	Hi	Nil	0.8	0.13	0.07	Lo	C	B	Avg	B	B	-0.27	Viet Duc
P632	F	71	No	9	S	Yes	1	Uni	Med	Emerg	Emerg	Stab	45	48	0.1	Lo	Med	4.77778	43	0.78	0.26	0	0	A	Hi	Nil	0.92	0.03	0.05	Lo	B	B	Satis	B	B	-0.22	Viet Duc
P633	M	45	Yes	6	S	Yes	0.8	Uni	Med	Bad	Bad	Stab	20	72	0.1	Mid	Hi	6.66667	40	0.63	0.37	0	0	A	Hi	Nil	0.94	0.01	0.05	Lo	B	B	Satis	B	B	-0.17	Viet Duc
P634	F	41	No	8	S	Yes	0.8	Uni	Med	Ill	Light	Stab	16	84	0.15	Mid	Med	5.375	43	0.09	0.91	0	0	C	Lo	Nil	0.92	0.03	0.05	Lo	C	A	Unsat	B	B	-0.71	Viet Duc
P635	M	18	Yes	5	S	Yes	0.95	JHS	Lo	Ill	Light	Unstab	0	0	0	Lo	Med	5.4	27	0.22	0	0	0.78	C	Lo	Hi	0.96	0.06	0	Nil	C	A	Unsat	C	C	-0.73	Viet Duc
P636	M	22	No	8	S	No	0	HS	Med	Ill	Light	Unstab	1	36	0	Lo	Med	2.0625	16.5	0	1	0	0	N.E.	Nil	Nil	0.91	0.09	0	Nil	C	A	NoCmt	B	B	0	Viet Duc
P637	F	75	Yes	16	L	No	0	HS	Med	Bad	Bad	N.A.	50	36	0.1	Lo	Med	2.3125	37	0	1	0	0	N.E.	Nil	Nil	0.79	0.04	0.17	Hi	B	A	NoCmt	B	B	0	Viet Duc
P638	M	31	No	5	S	No	0	Uni	Med	Bad	Bad	Unstab	6	96	0.15	Mid	Med	4.6	23	0	1	0	0	N.E.	Nil	Nil	0.96	0.04	0	Nil	B	B	NoCmt	C	B	0	Viet Duc
P639	M	33	No	15	L	No	0	HS	Med	Emerg	Emerg	Unstab	8	48	0.1	Lo	Hi	22.4667	337	0	0.1	0	0.9	N.E.	Nil	Hi	0.99	0.01	0	Nil	D	B	NoCmt	C	D	0	Viet Duc
P640	M	59	No	9	S	Yes	1	HS	Med	Bad	Bad	Unstab	34	42	0.1	Lo	Hi	7.88889	71	0.64	0.1	0	0.26	A	Hi	Med	0.97	0.03	0	Nil	C	A	Satis	B	C	-0.36	Viet Duc
P641	M	16	No	9	S	Yes	0.95	JHS	Med	Emerg	Emerg	N.A.	0	0	0	Lo	Hi	5.55556	50	0.21	0.25	0	0.54	C	Lo	Hi	0.98	0.02	0	Nil	C	D	Avg	C	C	-0.74	Viet Duc
P642	F	26	No	2	S	Yes	0.8	Uni	Med	Ill	Light	Stab	2	60	0.1	Mid	Med	3.75	7.5	0.43	0.57	0	0	B	Med	Nil	0.53	0.17	0.4	Hi	A	A	Avg	C	A	-0.37	Phu San Trung Uong
P643	F	24	Yes	3	S	No	0	HS	Med	Ill	Light	Unemp	0	0	0	Lo	Lo	0.633333	1.9	0	1	0	0	N.E.	Nil	Nil	0.58	0.16	0.26	Hi	A	A	Avg	C	B	0	Da khoa Vinh Bao
P644	M	61	Yes	7	S	Yes	0.95	HS	Med	Bad	Bad	Stab	40	40.8	0.1	Lo	Lo	1	7	0.87	0.13	0	0	A	Hi	Nil	0.91	0.09	0	Nil	A	A	Avg	C	A	-0.08	Da khoa Luc Ngan, Bac Giang
P645	M	56	Yes	10	L	Yes	0.95	HS	Med	Emerg	Emerg	Stab	35	27.6	0	Lo	Lo	1.05	10.5	0.84	0.16	0	0	A	Hi	Nil	0.88	0.1	0.02	Lo	B	A	Unsat	D	B	-0.11	Da khoa Luong Tai, Bac Ninh
P646	M	76	Yes	7	S	Yes	1	HS	Med	Bad	Bad	Stab	54	54	0.1	Mid	Med	1.57143	11	0.8	0.2	0	0	A	Hi	Nil	0.85	0.13	0.02	Lo	A	A	Avg	C	A	-0.2	Viet Tiep HP
P647	M	59	Yes	9	S	Yes	0.95	HS	Med	Emerg	Emerg	Stab	37	44.4	0.1	Lo	Lo	1.11111	10	0.84	0.16	0	0	A	Hi	Nil	0.88	0.1	0.02	Lo	A	A	Avg	C	A	-0.11	Da khoa Dong Anh
P648	F	59	Yes	3	S	Yes	0.95	HS	Med	Ill	Light	Stab	36	42	0.1	Lo	Med	3.36667	10.1	0.9	0.1	0	0	A	Hi	Nil	0.95	0.03	0.02	Lo	A	A	Avg	C	A	-0.05	Da khoa Dong Anh
P649	F	56	Yes	10	L	Yes	0.95	JHS	Med	Emerg	Emerg	Stab	34	21.6	0	Lo	Lo	1.16	11.6	0.8	0.1	0	0.1	A	Hi	Lo	0.84	0.13	0.03	Lo	B	A	Avg	C	B	-0.15	Da khoa Kien An
P650	F	59	Yes	8	S	Yes	0.95	HS	Med	Emerg	Emerg	N.A.	35	25.2	0	Lo	Lo	1.175	9.4	0.85	0.15	0	0	A	Hi	Nil	0.89	0.09	0.02	Lo	A	A	Avg	C	B	-0.1	Da khoa Nam Dan, Nghe An
P651	F	48	Yes	7	S	Yes	0.8	HS	Med	Bad	Bad	Unstab	24	36	0	Lo	Lo	0.342857	2.4	0.49	0.51	0	0	A	Hi	Nil	0.63	0.29	0.08	Med	B	A	Avg	C	B	-0.31	Da khoa Thanh Chuong, Nghe An
P652	M	75	Yes	10	L	No	0	JHS	Med	Emerg	Emerg	N.A.	0	0	0	Lo	Lo	0.27	2.7	0	1	0	0	N.E.	Nil	Nil	0.56	0.37	0.07	Lo	A	A	NoCmt	C	B	0	Da khoa Vinh Bao
P653	F	75	Yes	7	S	Yes	0.8	JHS	Med	Bad	Bad	Stab	54	36	0.1	Lo	Lo	0.328571	2.3	0.55	0.45	0	0	A	Hi	Nil	0.69	0.31	0	Nil	A	A	Avg	C	B	-0.25	Da khoa Hoai Duc, Hanoi
P654	F	36	Yes	2	S	No	0	HS	Med	Ill	Light	Unstab	16	60	0.1	Mid	Lo	0.75	1.5	0	1	0	0	N.E.	Nil	Nil	0.53	0.27	0.2	Hi	A	A	Avg	C	A	0	Da khoa Vinh Bao
P655	M	53	Yes	7	S	Yes	0.8	JHS	Med	Bad	Bad	Unstab	30	36	0	Lo	Lo	0.371429	2.6	0.55	0.45	0	0	A	Hi	Nil	0.69	0.23	0.08	Med	A	A	Avg	C	B	-0.25	Da Khoa Chi Linh
P656	F	48	Yes	7	S	Yes	0.8	HS	Med	Bad	Bad	Unstab	26	33.6	0	Lo	Lo	0.328571	2.3	0.57	0.43	0	0	A	Hi	Nil	0.71	0.24	0.05	Lo	A	A	Avg	C	B	-0.23	Da khoa Vinh Lac, Vinh Phuc
P657	M	59	Yes	9	S	Yes	0.95	HS	Med	Emerg	Emerg	Stab	37	38.4	0.05	Lo	Lo	1.06667	9.6	0.83	0.17	0	0	A	Hi	Nil	0.87	0.1	0.03	Lo	A	A	Avg	C	B	-0.12	Da khoa Thanh Mien, Hai Duong
P658	M	47	Yes	9	S	Yes	0.8	HS	Med	Bad	Bad	Stab	24	54	0.05	Mid	Lo	0.394444	3.55	0.63	0.37	0	0	A	Hi	Nil	0.66	0.28	0.06	Lo	A	A	Avg	C	A	-0.17	Da Khoa Chi Linh
P659	M	56	Yes	7	S	Yes	0.95	JHS	Med	Emerg	Emerg	Stab	35	30	0	Lo	Lo	1.12857	7.9	0.87	0.13	0	0	A	Hi	Nil	0.91	0.09	0	Nil	B	B	Avg	C	B	-0.08	Da khoa Ninh Giang, Hai Duong
P660	F	41	Yes	8	S	Yes	0.8	HS	Med	Bad	Bad	Unstab	20	38	0	Lo	Lo	0.3125	2.5	0.54	0.46	0	0	A	Hi	Nil	0.68	0.32	0	Nil	B	A	Avg	C	B	-0.26	Da khoa Thanh Mien, Hai Duong
P661	F	39	Yes	7	S	Yes	0.8	HS	Med	Bad	Bad	Unstab	20	36	0	Lo	Lo	0.371429	2.6	0.58	0.42	0	0	A	Hi	Nil	0.73	0.27	0	Nil	B	A	Avg	C	B	-0.22	Da khoa Vinh Bao
P662	M	64	Yes	8	S	Yes	0.95	HS	Med	Emerg	Emerg	Stab	42	28.4	0.1	Lo	Lo	1.325	10.6	0.84	0.16	0	0	A	Hi	Nil	0.88	0.09	0.03	Lo	A	A	Avg	C	A	-0.11	Da Khoa Hai Duong
P663	F	62	Yes	7	S	Yes	0.95	HS	Med	Bad	Bad	Stab	38	21.6	0.15	Lo	Lo	1.04286	7.3	0.83	0.17	0	0	A	Hi	Nil	0.88	0.1	0.02	Lo	A	A	Avg	C	B	-0.12	Da khoa Que Vo, Bac Ninh
P664	F	67	Yes	10	L	Yes	1	HS	Med	Emerg	Emerg	Stab	45	30	0.1	Lo	Lo	0.99	9.9	0.79	0.21	0	0	A	Hi	Nil	0.86	0.12	0.02	Lo	A	A	Avg	C	B	-0.21	Da Khoa Hai Duong
P665	M	52	Yes	7	S	Yes	0.8	JHS	Med	Bad	Bad	Stab	30	36	0	Lo	Lo	0.3	2.1	0.49	0.51	0	0	A	Hi	Nil	0.62	0.33	0.05	Lo	B	A	Avg	C	B	-0.31	Da khoa Thanh Ha, Hai Duong
P666	F	76	Yes	5	S	No	0	JHS	Med	Bad	Bad	N.A.	0	0	0	Lo	Lo	1.1	5.5	0	1	0	0	N.E.	Nil	Nil	0.7	0.2	0.1	Med	A	A	NoCmt	C	A	0	Viet Tiep HP
P667	F	92	Yes	17	L	Yes	1	JHS	Med	Emerg	Emerg	Stab	0	2.1	0	Lo	Lo	1.14118	19.4	0.08	0.92	0	0	C	Lo	Nil	0.47	0.22	0.31	Hi	A	B	Avg	B	A	-0.92	Viet Tiep HP
P668	M	62	Yes	8	S	Yes	0.95	HS	Med	Emerg	Emerg	Stab	40	38.4	0.1	Lo	Lo	1.175	9.4	0.85	0.15	0	0	A	Hi	Nil	0.89	0.09	0.02	Lo	A	B	Avg	C	B	-0.1	Da khoa Dong Trieu, Quang Ninh
P669	F	42	Yes	6	S	Yes	0.8	HS	Med	Bad	Bad	Stab	20	48	0	Lo	Lo	0.473333	2.84	0.45	0.55	0	0	B	Med	Nil	0.65	0.3	0.05	Lo	A	A	Avg	C	B	-0.35	Da khoa Kien An
P670	M	69	Yes	9	S	Yes	0.95	HS	Med	Ill	Light	Stab	45	22.8	0.1	Lo	Lo	1.06667	9.6	0.83	0.17	0	0	A	Hi	Nil	0.88	0.1	0.02	Lo	A	A	Avg	C	B	-0.12	Da khoa Kinh Mon, Hai Duong
P671	M	64	Yes	6	S	Yes	0.95	JHS	Med	Bad	Bad	Stab	44	20.4	0.15	Lo	Lo	0.966667	5.8	0.82	0.18	0	0	A	Hi	Nil	0.86	0.1	0.04	Lo	A	B	Avg	C	B	-0.13	Da khoa Phu Cu, Hung Yen
P672	F	44	Yes	9	S	Yes	0.8	HS	Med	Bad	Bad	Unstab	24	33.6	0	Lo	Lo	0.388889	3.5	0.53	0.47	0	0	A	Hi	Nil	0.66	0.29	0.05	Lo	A	A	Avg	C	B	-0.27	Da khoa Kim Dong, Hung Yen
P673	M	1	No	15	L	Yes	1	JHS	Med	Bad	Bad	N.A.	0	0	0	Lo	Med	2.86667	43	0.59	0	0.34	0.07	A	Hi	Lo	0.93	0.07	0	Nil	C	B	Satis	B	B	-0.41	Viet Duc
P674	M	30	Yes	6	S	Yes	0.8	Uni	Med	Bad	Bad	Unstab	6	42	0	Lo	Hi	6.83333	41	0.41	0.59	0	0	B	Med	Nil	0.92	0.03	0.05	Lo	B	B	Avg	B	B	-0.39	Viet Duc
P675	M	16	No	5	S	Yes	0.95	HS	Lo	Emerg	Emerg	N.A.	0	0	0	Lo	Med	4.6	23	0.83	0.17	0	0	A	Hi	Nil	0.97	0.03	0	Nil	C	D	Satis	C	B	-0.12	Viet Duc
P676	F	76	No	9	S	Yes	0.8	HS	Med	Emerg	Emerg	Unemp	0	0	0	Lo	Hi	8.44444	76	0.06	0.1	0	0.84	C	Lo	Hi	0.97	0.03	0	Nil	C	B	Unsat	C	C	-0.74	Viet Duc
P677	M	29	No	5	S	Yes	0.8	Uni	Med	Bad	Bad	Unstab	4	60	0.1	Mid	Hi	7.1	35.5	0.08	0.92	0	0	C	Lo	Nil	0.89	0.03	0.08	Med	B	D	Unsat	C	B	-0.72	Viet Duc
P678	M	46	No	7	S	Yes	0.8	HS	Lo	Bad	Bad	Unstab	23	24	0	Lo	Hi	6	42	0.62	0.18	0	0.2	A	Hi	Lo	0.96	0.04	0	Nil	C	B	Satis	B	C	-0.18	Viet Duc
P679	M	48	Yes	7	S	Yes	0.8	Uni	Hi	Bad	Bad	Stab	23	120	0.2	Mid	Hi	7.71429	54	0.31	0.69	0	0	B	Med	Nil	0.88	0.03	0.09	Med	A	B	Satis	B	B	-0.49	Viet Duc
P680	M	28	No	7	S	Yes	0.8	Uni	Med	Bad	Bad	Unstab	4	84	0.1	Mid	Med	2.21429	15.5	0.27	0.73	0	0	B	Med	Nil	0.87	0.13	0	Nil	B	A	Avg	B	B	-0.53	Viet Duc
P681	F	40	No	5	S	Yes	0.8	Uni	Med	Bad	Bad	Stab	15	60	0.1	Mid	Med	3.5	17.5	0.31	0.69	0	0	B	Med	Nil	0.79	0.09	0.12	Med	B	A	Avg	B	B	-0.49	Viet Duc
P682	M	65	No	11	L	Yes	0.95	HS	Med	Bad	Bad	Stab	40	60	0.15	Mid	Med	1.54545	17	0.31	0.69	0	0	B	Med	Nil	0.71	0.18	0.11	Med	B	A	Avg	B	B	-0.64	Viet Duc
P683	F	17	No	29	L	Yes	0.8	JHS	Med	Bad	Bad	Unemp	0	0	0	Lo	Med	2.12069	61.5	0.44	0.09	0.47	0	B	Med	Nil	0.91	0.09	0	Nil	B	B	Satis	B	B	-0.36	Viet Duc
P684	F	65	No	19	L	Yes	0.8	HS	Med	Bad	Bad	Unemp	0	0	0	Lo	Med	3.78947	72	0.14	0.36	0	0.5	C	Lo	Hi	0.94	0.06	0	Nil	C	B	Avg	C	C	-0.66	Viet Duc
P685	M	1	No	13	L	Yes	1	JHS	Med	Bad	Bad	N.A.	0	0	0	Lo	Med	3.73077	48.5	0.6	0.07	0.33	0	A	Hi	Nil	0.94	0.06	0	Nil	B	D	Avg	D	B	-0.4	Viet Duc
P686	F	88	Yes	8	S	Yes	1	HS	Med	Bad	Bad	Stab	60	42	0.3	Lo	Hi	10.125	81	0.52	0.48	0	0	A	Hi	Nil	0.95	0.02	0.03	Lo	B	B	Satis	B	B	-0.48	Viet Duc
P687	M	3	No	16	L	Yes	1	JHS	Med	Bad	Bad	N.A.	0	0	0	Lo	Med	2.84375	45.5	0.56	0.07	0.37	0	A	Hi	Nil	0.93	0.07	0	Nil	B	B	Satis	B	B	-0.44	Viet Duc
P688	M	24	No	3	S	No	0	HS	Med	Emerg	Emerg	Unstab	2	42	0	Lo	Hi	31.6667	95	0	1	0	0	N.E.	Lo	Nil	0.51	0.28	0.21	Hi	B	B	NoCmt	B	B	0	Viet Duc
P689	M	33	No	2	S	No	0	Uni	Med	Emerg	Emerg	Stab	8	36	0	Lo	Med	5	10	0	1	0	0	N.E.	Lo	Nil	0.26	0.74	0	Nil	B	D	NoCmt	D	B	0	Viet Duc
P690	M	69	Yes	9	S	Yes	0.95	HS	Med	Emerg	Emerg	Stab	45	44.4	0.2	Lo	Lo	1.16667	10.5	0.84	0.16	0	0	A	Hi	Nil	0.89	0.095	0.015	Lo	A	A	Avg	C	A	-0.11	BV Da khoa Vinh Tuong
P691	F	59	Yes	7	S	Yes	0.95	HS	Med	Bad	Bad	Stab	37	31.2	0.15	Lo	Lo	1.22857	8.6	0.86	0.14	0	0	A	Hi	Nil	0.91	0.09	0	Nil	A	A	Avg	C	A	-0.09	BV Da khoa Vinh Tuong
P692	M	50	Yes	10	L	Yes	0.8	HS	Med	Emerg	Emerg	Unstab	30	54	0.1	Mid	Lo	0.54	5.4	0.53	0.47	0	0	A	Hi	Nil	0.67	0.28	0.05	Lo	B	A	Avg	B	B	-0.27	Da khoa Vinh Bao - HP
P693	M	63	Yes	9	S	Yes	0.95	JHS	Med	Bad	Bad	Stab	40	22.8	0.1	Lo	Lo	1.02222	9.2	0.85	0.15	0	0	A	Hi	Nil	0.89	0.09	0.02	Lo	A	A	Avg	C	B	-0.1	Da khoa Vinh Bao - HP
P694	M	81	Yes	9	S	Yes	0.95	JHS	Lo	Bad	Bad	Stab	60	32.4	0	Lo	Lo	1.22222	11	0.85	0.15	0	0	A	Hi	Nil	0.89	0.08	0.03	Lo	B	A	Avg	C	B	-0.1	Da khoa Vinh Bao - HP
P695	F	56	Yes	7	S	Yes	0.95	JHS	Med	Bad	Bad	Stab	32	21.6	0	Lo	Lo	0.871429	6.1	0.81	0.19	0	0	A	Hi	Nil	0.85	0.11	0.04	Lo	B	A	Avg	C	B	-0.14	Da khoa Vinh Bao - HP
P696	M	60	Yes	7	S	Yes	0.95	HS	Med	Bad	Bad	Stab	38	27.2	0.2	Lo	Lo	1.1	7.7	0.84	0.16	0	0	A	Hi	Nil	0.88	0.09	0.03	Lo	A	A	Avg	C	A	-0.11	Da khoa Vinh Bao - HP
P697	M		Yes	7	S	Yes	0.8	HS	Med	Bad	Bad	Stab	24	54	0.1	Mid	Lo	0.471429	3.3	0.58	0.42	0	0	A	Hi	Nil	0.73	0.21	0.06	Lo	A	A	Avg	C	B	-0.22	Da khoa Vinh Bao - HP
P698	M	61	Yes	7	S	Yes	0.95	JHS	Med	Bad	Bad	Stab	36	25.2	0	Lo	Lo	1.15714	8.1	0.84	0.16	0	0	A	Hi	Nil	0.89	0.09	0.02	Lo	B	A	Avg	C	B	-0.11	Da khoa Vinh Bao - HP
P699	F	50	Yes	9	S	Yes	0.8	JHS	Med	Emerg	Emerg	Unemp	0	0	0	Lo	Lo	0.511111	4.6	0.45	0.55	0	0	B	Med	Nil	0.565	0.39	0.045	Lo	B	A	Avg	C	B	-0.35	Da khoa Vinh Bao - HP
P700	M	69	Yes	10	L	Yes	0.95	HS	Med	Emerg	Emerg	Stab	44	34.8	0.2	Lo	Lo	1.02	10.2	0.86	0.14	0	0	A	Hi	Nil	0.9	0.1	0	Nil	A	A	Avg	C	A	-0.09	Da khoa Vinh Bao - HP
P701	M	59	Yes	9	S	Yes	0.95	HS	Med	Emerg	Emerg	Stab	34	37.2	0.15	Lo	Lo	1.27778	11.5	0.86	0.14	0	0	A	Hi	Nil	0.9	0.08	0.02	Lo	A	A	Avg	C	B	-0.09	Da khoa Gia Khanh
P702	F	60	Yes	7	S	Yes	0.95	HS	Med	Bad	Bad	Stab	38	37.2	0.2	Lo	Lo	1.25714	8.8	0.85	0.15	0	0	A	Hi	Nil	0.9	0.08	0.02	Lo	A	A	Avg	C	A	-0.1	Da khoa Gia Khanh
P703	M	61	Yes	7	S	Yes	0.95	HS	Med	Ill	Light	Stab	38	40.8	0.2	Lo	Lo	1.01429	7.1	0.83	0.17	0	0	A	Hi	Nil	0.87	0.13	0	Nil	A	A	Avg	C	B	-0.12	Da khoa Gia Khanh
P704	M	69	Yes	9	S	Yes	0.95	HS	Med	Ill	Light	Stab	45	51.6	0.3	Mid	Med	1.96667	17.7	0.825	0.175	0	0	A	Hi	Nil	0.87	0.1	0.03	Lo	A	A	Avg	C	B	-0.125	Viet-Bun Thai Binh
P705	M	59	Yes	6	S	Yes	0.95	JHS	Med	Ill	Light	Stab	35	20.4	0	Lo	Lo	1.11667	6.7	0.84	0.16	0	0	A	Hi	Nil	0.88	0.09	0.03	Lo	B	B	Avg	C	B	-0.11	Da khoa An Lao, Hai Phong
P706	M	62	Yes	9	S	Yes	0.95	HS	Med	Emerg	Emerg	Stab		43.2	0	Lo	Lo	0.927778	8.35	0.77	0.23	0	0	A	Hi	Nil	0.81	0.16	0.04	Lo	A	A	Avg	C	A	-0.18	Da khoa Dong Trieu, Quang Ninh
P707	M	65	Yes	9	S	Yes	0.95	HS	Med	Bad	Bad	Stab	41	38.4	0.3	Lo	Med	1.60556	14.45	0.84	0.16	0	0	A	Hi	Nil	0.89	0.09	0.02	Lo	A	A	Avg	C	B	-0.11	Da khoa Tien Hai, Thai Binh
P708	M	63	Yes	7	S	Yes	0.95	JHS	Med	Bad	Bad	Stab	40	25.2	0.2	Lo	Med	1.52857	10.7	0.87	0.13	0	0	A	Hi	Nil	0.915	0.065	0.02	Lo	A	A	Avg	C	B	-0.08	Da khoa Van Giang, Hung Yen
P709	M	39	Yes	9	S	Yes	0.8	HS	Med	Bad	Bad	Stab	15	54	0.1	Mid	Lo	0.533333	4.8	0.525	0.475	0	0	A	Hi	Nil	0.66	0.28	0.06	Lo	A	A	Avg	C	B	-0.275	Da khoa Yen Dung, Bac Giang
P710	M	59	Yes	7	S	Yes	0.95	HS	Med	Bad	Bad	Stab	35	22.8	0.2	Lo	Lo	1.32857	9.3	0.86	0.14	0	0	A	Hi	Nil	0.9	0.075	0.025	Lo	A	B	Avg	C	C	-0.09	Da khoa Kien Xuong, Thai Binh
P711	M	68	Yes	7	S	Yes	0.8	JHS	Med	Bad	Bad	Unemp	0	0	0	Lo	Lo	0.528571	3.7	0.605	0.395	0	0	A	Hi	Nil	0.76	0.19	0.05	Lo	B	A	Avg	C	B	-0.195	Da khoa Kim Dong, Hung Yen
P712	F	62	Yes	8	S	Yes	0.95	HS	Med	Bad	Bad	Stab	39	22.8	0	Lo	Lo	1.275	10.2	0.84	0.16	0	0	A	Hi	Nil	0.88	0.1	0.02	Lo	A	A	Avg	C	B	-0.11	Da khoa Lam Thao, Phu Tho
P713	M	46	Yes	7	S	Yes	0.8	HS	Med	Bad	Bad	Stab	25	54	0.12	Mid	Lo	0.571429	4	0.49	0.51	0	0	A	Hi	Nil	0.69	0.26	0.05	Lo	A	A	Avg	C	B	-0.31	Da khoa Gia Vien, Ninh Binh
P714	F	59	Yes	7	S	Yes	0.95	HS	Med	Bad	Bad	Stab	36	42	0.3	Lo	Lo	1.09286	7.65	0.79	0.21	0	0	A	Hi	Nil	0.84	0.14	0.02	Lo	A	A	Avg	C	A	-0.16	Da khoa Dong Trieu, Quang Ninh
P715	F	59	Yes	8	S	Yes	0.95	HS	Med	Bad	Bad	Stab	37	25.2	0.15	Lo	Lo	1.1125	8.9	0.83	0.17	0	0	A	Hi	Nil	0.88	0.1	0.02	Lo	A	A	Avg	C	B	-0.12	Da khoa Gia Loc, Hai Duong
P716	F	61	Yes	7	S	Yes	0.95	HS	Med	Bad	Bad	Stab	40	21.6	0	Lo	Lo	1	7	0.84	0.16	0	0	A	Hi	Nil	0.89	0.1	0.01	Lo	B	A	Avg	C	B	-0.11	Da khoa Nong Cong, Thanh Hoa
P717	M	63	Yes	9	S	Yes	0.95	JHS	Med	Emerg	Emerg	Stab	40	22.8	0	Lo	Lo	1.2	10.8	0.86	0.14	0	0	A	Hi	Nil	0.91	0.09	0	Nil	B	A	Avg	C	B	-0.09	Da Khoa Hung Ha Thai Binh
P718	M	62	Yes	9	S	Yes	0.95	HS	Med	Emerg	Emerg	Stab	40	37.2	0.15	Lo	Med	1.72222	15.5	0.82	0.18	0	0	A	Hi	Nil	0.86	0.12	0.02	Lo	A	A	Avg	C	B	-0.13	Viet - Tiep Hai Phong
P719	F	59	Yes	7	S	Yes	0.95	HS	Med	Bad	Bad	Stab	37	19.2	0	Lo	Lo	1.01429	7.1	0.86	0.14	0	0	A	Hi	Nil	0.9	0.1	0	Nil	B	A	Avg	C	B	-0.09	Da khoa Nam Dan, Nghe An
P720	M	64	Yes	9	S	Yes	0.95	HS	Med	Emerg	Emerg	Stab	40	45.6	0.3	Lo	Lo	1.25556	11.3	0.86	0.14	0	0	A	Hi	Nil	0.9	0.08	0.02	Lo	A	A	Avg	C	A	-0.09	Da khoa Pho Yen, Thai Nguyen
P721	M	59	Yes	9	S	Yes	0.95	HS	Med	Emerg	Emerg	Stab	36	33	0.2	Lo	Lo	1.05556	9.5	0.84	0.16	0	0	A	Hi	Nil	0.88	0.09	0.03	Lo	A	A	Avg	C	B	-0.11	Da khoa Kien Thuy, Hai Phong
P722	M	56	Yes	7	S	Yes	0.95	HS	Med	Bad	Bad	Stab	34	34.8	0.1	Lo	Med	1.52857	10.7	0.87	0.13	0	0	A	Hi	Nil	0.915	0.065	0.02	Lo	A	A	Avg	C	C	-0.08	Da khoa Thanh Chuong, Nghe An
P723	M	62	Yes	9	S	Yes	0.95	HS	Med	Emerg	Emerg	Stab	40	42	0.3	Lo	Lo	1.14444	10.3	0.85	0.15	0	0	A	Hi	Nil	0.89	0.11	0	Nil	A	A	Avg	C	C	-0.1	Da khoa Tho Xuan
P724	F	59	Yes	8	S	Yes	0.95	JHS	Med	Emerg	Emerg	Stab	35	25.2	0	Lo	Lo	1.05	8.4	0.84	0.16	0	0	A	Hi	Nil	0.88	0.095	0.025	Lo	B	A	Avg	C	B	-0.11	Da khoa Thuy Nguyen, Hai Phong
P725	M	62	Yes	7	S	Yes	0.95	HS	Med	Bad	Bad	Stab	40	42	0.3	Lo	Lo	1	7	0.83	0.17	0	0	A	Hi	Nil	0.87	0.1	0.03	Lo	A	A	Avg	C	A	-0.12	Da khoa Yen Dung, Bac Giang
P726	M	50	Yes	7	S	Yes	0.8	HS	Med	Bad	Bad	Stab	27	54	0.15	Mid	Lo	0.571429	4	0.62	0.38	0	0	A	Hi	Nil	0.775	0.175	0.05	Lo	A	A	Avg	C	A	-0.18	Da khoa Lang Giang, Bac Giang
P727	M	66	Yes	7	S	Yes	0.95	HS	Med	Bad	Bad	Stab	41	38.4	0.2	Lo	Lo	1.1	7.7	0.84	0.16	0	0	A	Hi	Nil	0.88	0.09	0.03	Lo	A	A	Avg	C	A	-0.11	Da khoa Ninh Giang, Hai Duong
P728	M	59	Yes	7	S	Yes	0.95	HS	Med	Bad	Bad	Stab		32.4	0.1	Lo	Lo	1.3	9.1	0.86	0.14	0	0	A	Hi	Nil	0.9	0.08	0.02	Lo	A	A	Avg	C	B	-0.09	Da khoa Van Giang, Hung Yen
P729	F	59	Yes	7	S	Yes	0.95	HS	Med	Bad	Bad	Stab	37	30	0.2	Lo	Lo	1.15714	8.1	0.84	0.16	0	0	A	Hi	Nil	0.89	0.09	0.02	Lo	A	A	Avg	C	A	-0.11	Da khoa Tu Son, Bac Ninh
P730	M	49	Yes	7	S	Yes	0.8	Uni	Med	Bad	Bad	Stab	25	66	0.2	Mid	Lo	0.471429	3.3	0.5	0.5	0	0	A	Hi	Nil	0.62	0.32	0.02	Lo	A	A	Avg	C	A	-0.3	Da khoa Tu Son, Bac Ninh
P731	F	36	Yes	7	S	Yes	0.8	HS	Med	Bad	Bad	Stab	13	54	0.1	Mid	Lo	0.842857	5.9	0.515	0.485	0	0	A	Hi	Nil	0.64	0.305	0.055	Lo	A	A	Avg	C	C	-0.285	Phu san Hai Phong
P732	F	58	Yes	7	S	Yes	0.95	HS	Med	Bad	Bad	Stab	36	34.8	0.3	Lo	Lo	1.2	8.4	0.84	0.16	0	0	A	Hi	Nil	0.88	0.1	0.02	Lo	A	A	Avg	C	B	-0.11	Da khoa Kim Dong, Hung Yen
P733	M	66	Yes	9	S	Yes	0.95	HS	Med	Bad	Bad	Stab	41	32.4	0.15	Lo	Lo	1.3	11.7	0.86	0.14	0	0	A	Hi	Nil	0.905	0.08	0.015	Lo	A	A	Avg	C	B	-0.09	Da khoa Hai Hau, Thai Binh
P734	M	57	Yes	7	S	Yes	0.8	Uni	Med	Bad	Bad	Stab	33	69.6	0.25	Mid	Lo	0.478571	3.35	0.59	0.41	0	0	A	Hi	Nil	0.73	0.21	0.06	Lo	A	A	Avg	C	A	-0.21	Da khoa Hiep Hoa
P735	M	58	Yes	7	S	Yes	0.95	HS	Med	Bad	Bad	Stab	34	32.4	0.1	Lo	Lo	1.24286	8.7	0.85	0.15	0	0	A	Hi	Nil	0.9	0.08	0.02	Lo	A	A	Avg	C	B	-0.1	Da khoa Thai Thuy, Thai Binh
P736	F	58	Yes	10	L	Yes	0.95	HS	Med	Emerg	Emerg	Stab	36	33.6	0.15	Lo	Lo	1.46	14.6	0.87	0.13	0	0	A	Hi	Nil	0.92	0.07	0.01	Lo	A	A	Avg	C	B	-0.08	Da Khoa Chi Linh
P737	F	58	Yes	9	S	Yes	0.95	HS	Med	Emerg	Emerg	Stab	35	33.6	0.15	Lo	Lo	1.10556	9.95	0.8	0.2	0	0	A	Hi	Nil	0.84	0.135	0.025	Lo	A	A	Avg	c	B	-0.15	Da khoa Hai Duong
P738	F	45	Yes	7	S	Yes	0.95	HS	Med	Bad	Bad	Stab	24	54	0.2	Mid	Lo	0.45	3.15	0.57	0.43	0	0	A	Hi	Nil	0.71	0.22	0.07	Lo	A	A	Avg	C	B	-0.38	Da Khoa Tu Ky Hai Duong
P739	M	62	Yes	9	S	Yes	0.95	HS	Med	Emerg	Emerg	Stab	40	38.4	0.25	Lo	Lo	1.42778	12.85	0.83	0.17	0	0	A	Hi	Nil	0.87	0.11	0.02	Lo	A	A	Avg	C	B	-0.12	Benh vien Viet - Bun
P740	M	58	Yes	7	S	Yes	0.95	HS	Med	Bad	Bad	Stab	35	33.6	0.1	Lo	Lo	1.18571	8.3	0.85	0.15	0	0	A	Hi	Nil	0.89	0.08	0.05	Lo	A	A	Avg	C	B	-0.1	Da khoa Dong Trieu, Quang Ninh
P741	F	60	Yes	9	S	Yes	0.95	HS	Med	Bad	Bad	Stab	36	33.6	0.2	Lo	Lo	1.05556	9.5	0.82	0.18	0	0	A	Hi	Nil	0.86	0.11	0.03	Lo	A	A	Avg	C	B	-0.13	Da khoa Tho Xuan
P742	M	59	Yes	9	S	Yes	0.95	HS	Med	Emerg	Emerg	Stab	36	37.2	0.2	Lo	Lo	1.11667	10.05	0.79	0.21	0	0	A	Hi	Nil	0.84	0.13	0.03	Lo	A	A	Avg	C	A	-0.16	Da khoa Thuy Nguyen, Hai Phong
P743	F	72	Yes	10	L	Yes	0.95	HS	Med	Emerg	Emerg	Stab	58	49.2	0.4	Mid	Med	1.55	15.5	0.8	0.2	0	0	A	Hi	Nil	0.84	0.13	0.03	Lo	A	A	Avg	C	A	-0.15	Da khoa Kien An
P744	M	65	Yes	7	S	Yes	0.95	HS	Med	Bad	Bad	Stab	43	38.4	0.15	Lo	Lo	1.17143	8.2	0.85	0.15	0	0	A	Hi	Nil	0.89	0.085	0.025	Lo	A	A	Avg	C	A	-0.1	Da khoa Kim Dong, Hung Yen
P745	F	56	Yes	7	S	Yes	0.95	JHS	Med	Bad	Bad	Stab	35	22.8	0	Lo	Lo	1.21429	8.5	0.85	0.15	0	0	A	Hi	Nil	0.89	0.08	0.03	Lo	B	A	Avg	C	A	-0.1	Da khoa Kien Thuy, Hai Phong
P746	F	46	Yes	7	S	Yes	0.95	HS	Med	Bad	Bad	Stab	23	54	0.15	Mid	Lo	0.478571	3.35	0.59	0.41	0	0	A	Hi	Nil	0.75	0.21	0.06	Lo	A	A	Avg	C	A	-0.36	Da khoa Hung Yen
P747	M	59	Yes	7	S	Yes	0.95	HS	Med	Bad	Bad	Stab	37	31.2	0.15	Lo	Lo	1.04286	7.3	0.83	0.17	0	0	A	Hi	Nil	0.88	0.1	0.02	Lo	A	A	Avg	C	B	-0.12	Da khoa Dong Trieu, Quang Ninh
P748	F	58	Yes	7	S	Yes	0.95	HS	Med	Bad	Bad	Stab	34	28.8	0	Lo	Lo	1.39286	9.75	0.82	0.18	0	0	A	Hi	Nil	0.86	0.11	0.03	Lo	A	A	Avg	C	B	-0.13	Da khoa Kien An, Hai Phong
P749	M	60	Yes	9	S	Yes	0.95	Uni	Med	Emerg	Emerg	Stab	37	49.2	0.2	Mid	Med	1.69444	15.25	0.83	0.17	0	0	A	Hi	Nil	0.88	0.09	0.03	Lo	A	A	Avg	C	A	-0.12	Thuy Dien uong Bi
P750	M	66	Yes	9	S	Yes	0.95	HS	Med	Emerg	Emerg	Stab	44	40.8	0.2	Lo	Lo	1.42778	12.85	0.83	0.17	0	0	A	Hi	Nil	0.87	0.105	0.025	Lo	A	A	Avg	C	B	-0.12	Da khoa Huong Son
P751		62	Yes	7	S	Yes	0.95	HS	Med	Bad	Bad	Stab	38	31.2	0.1	Lo	Lo	1.3	9.1	0.86	0.14	0	0	A	Hi	Nil	0.9	0.08	0.02	Lo	A	A	Avg	C	B	-0.09	Da khoa Tinh Gia, Thanh Hoa
P752	M	62	Yes	7	S	Yes	0.95	HS	Med	Bad	Bad	Stab	40	43.2	0.3	Lo	Lo	1.24286	8.7	0.85	0.15	0	0	A	Hi	Nil	0.9	0.08	0.02	Lo	A	A	Avg	C	A	-0.1	Da khoa Thanh Chuong, Nghe An
P753	F	59	Yes	9	S	Yes	0.95	HS	Med	Emerg	Emerg	Stab	37	37.2	0.2	Lo	Lo	1.15556	10.4	0.84	0.16	0	0	A	Hi	Nil	0.88	0.09	0.03	Lo	A	A	Avg	C	A	-0.11	Da Khoa Chi Linh
P754	M	59	Yes	9	S	Yes	0.95	HS	Med	Emerg	Emerg	Stab	34	34.8	0.2	Lo	Lo	1.05556	9.5	0.84	0.16	0	0	A	Hi	Nil	0.88	0.09	0.02	Lo	A	A	Avg	C	A	-0.11	Da khoa Nong Cong, Thanh Hoa
P755	M	39	Yes	9	S	Yes	0.8	Uni	Med	Emerg	Emerg	Stab	16	62.4	0.15	Mid	Lo	0.466667	4.2	0.485	0.515	0	0	A	Hi	Nil	0.69	0.24	0.07	Lo	A	A	Avg	C	A	-0.315	Da khoa Mai Chau
P756	M	59	Yes	9	S	Yes	0.95	HS	Med	Emerg	Emerg	Stab	35	30	0.15	Lo	Lo	1.05556	9.5	0.84	0.16	0	0	A	Hi	Nil	0.88	0.1	0.02	Lo	A	A	Avg	C	B	-0.11	Da khoa Hoa Lu
P757	F	34	Yes	7	S	Yes	0.8	JHS	Med	Bad	Bad	Stab	11	45.6	0.1	Lo	Lo	0.421429	2.95	0.56	0.44	0	0	A	Hi	Nil	0.69	0.24	0.07	Lo	A	A	Avg	C	B	-0.24	Da khoa Vinh Bao
P758	M	48	Yes	7	S	Yes	0.8	HS	Med	Bad	Bad	Stab	27	54	0.1	Mid	Lo	0.478571	3.35	0.585	0.415	0	0	A	Hi	Nil	0.73	0.21	0.06	Lo	A	A	Avg	C	A	-0.215	Da khoa Luc Ngan, Bac Giang
P759	F	56	Yes	7	S	Yes	0.95	HS	Med	Bad	Bad	Stab	33	28.8	0.15	Lo	Lo	1.1	7.7	0.84	0.16	0	0	A	Hi	Nil	0.88	0.09	0.03	Lo	A	A	Avg	C	A	-0.11	Da khoa An Lao, Hai Phong
P760	M	59	Yes	7	S	Yes	0.95	HS	Med	Bad	Bad	Stab	36	31.2	0.1	Lo	Lo	1.04286	7.3	0.83	0.17	0	0	A	Hi	Nil	0.88	0.1	0.02	Lo	A	A	Avg	C	B	-0.12	Da khoa Ninh Giang, Hai Duong
P761	F	48	Yes	7	S	Yes	0.8	HS	Med	Bad	Bad	Stab	24	50.4	0.1	Mid	Lo	0.357143	2.5	0.51	0.49	0	0	A	Hi	Nil	0.64	0.28	0.08	Med	A	A	Avg	C	B	-0.29	Da khoa Hoa Lu
P762	M	72	Yes	9	S	Yes	0.95	JHS	Med	Emerg	Emerg	Stab	47	33.6	0.2	Lo	Lo	1.07778	9.7	0.84	0.16	0	0	A	Hi	Nil	0.87	0.09	0.03	Lo	A	A	Avg	C	B	-0.11	Da khoa Luong Son, Hoa Binh
P763	F	24	Yes	7	S	Yes	0.8	Uni	Med	Ill	Light	Unemp	0	0	0	Lo	Lo	0.642857	4.5	0.53	0.47	0	0	A	Hi	Nil	0.67	0.33	0	Nil	A	A	Avg	B	A	-0.27	Da khoa Nga Son, Thanh Hoa
P764	F	57	Yes	7	S	Yes	0.95	HS	Med	Bad	Bad	Stab	36	32.4	0.1	Lo	Lo	1.24286	8.7	0.85	0.15	0	0	A	Hi	Nil	0.9	0.08	0.02	Lo	A	A	Avg	C	A	-0.1	Da khoa Nong Cong, Thanh Hoa
P765	M	63	Yes	7	S	Yes	0.95	HS	Med	Bad	Bad	Stab	41	46.8	0.2	Lo	Med	1.55714	10.9	0.8	0.2	0	0	A	Hi	Nil	0.84	0.13	0.03	Lo	A	A	Avg	C	A	-0.15	Viet Tiep HP
P766	M	68	Yes	9	S	Yes	0.95	HS	Med	Emerg	Emerg	Stab	46	38.4	0.2	Lo	Lo	1.14444	10.3	0.85	0.15	0	0	A	Hi	Nil	0.89	0.09	0.02	Lo	A	A	Avg	C	A	-0.1	Da khoa Binh Luc, Ha Nam
P767	M	59	Yes	7	S	Yes	0.95	HS	Med	Bad	Bad	Stab	37	27.6	0	Lo	Lo	1.1	7.7	0.84	0.16	0	0	A	Hi	Nil	0.88	0.09	0.02	Lo	B	A	Avg	C	B	-0.11	Da khoa Que Vo, Bac Ninh
P768	M	60	Yes	7	S	Yes	0.95	JHS	Med	Bad	Bad	Stab	38	27.6	0.1	Lo	Lo	0.977143	6.84	0.825	0.175	0	0	A	Hi	Nil	0.87	0.1	0.03	Lo	A	A	Avg	C	B	-0.125	Da khoa Dong Hung, Thai Binh
P769	F	46	Yes	7	S	Yes	0.8	HS	Med	Bad	Bad	Stab	17	45.6	0.1	Lo	Lo	0.428571	3	0.47	0.53	0	0	A	Hi	Nil	0.58	0.35	0.07	Lo	A	A	Avg	C	A	-0.33	Da khoa Hai Duong
P770	F	60	Yes	9	S	Yes	0.95	HS	Med	Emerg	Emerg	Stab	30	34.8	0.2	Lo	Lo	1.43889	12.95	0.84	0.16	0	0	A	Hi	Nil	0.88	0.1	0.02	Lo	A	A	Avg	C	A	-0.11	Da khoa Thuy Nguyen, Hai Phong
P771	M	58	Yes	7	S	Yes	0.95	HS	Med	Bad	Bad	Stab	35	25.2	0	Lo	Lo	1.04286	7.3	0.83	0.17	0	0	A	Hi	Nil	0.88	0.1	0.02	Lo	A	A	Avg	C	B	-0.12	Da khoa Hai Hau, Thai Binh
P772	F	57	Yes	7	S	Yes	0.95	JHS	Med	Bad	Bad	Stab	36	27.6	0.1	Lo	Lo	0.814286	5.7	0.79	0.21	0	0	A	Hi	Nil	0.84	0.12	0.04	Lo	A	A	Avg	C	B	-0.16	Da khoa Dong Trieu, Quang Ninh
P773	F	59	Yes	9	S	Yes	0.95	HS	Med	Emerg	Emerg	Stab	37	27.6	0.1	Lo	Lo	1.22778	11.05	0.81	0.19	0	0	A	Hi	Nil	0.85	0.12	0.03	Lo	A	A	Avg	C	B	-0.14	Thuy Dien uong Bi
P774	M	49	Yes	9	S	Yes	0.8	Uni	Med	Emerg	Emerg	Stab	25	60	0.2	Mid	Lo	0.377778	3.4	0.54	0.46	0	0	A	Hi	Nil	0.68	0.26	0.06	Lo	A	A	Avg	C	B	-0.26	Da khoa Yen Hung, Quang Ninh
P775	F	36	Yes	7	S	Yes	0.8	HS	Med	Bad	Bad	Stab	14	48	0.1	Lo	Lo	0.371429	2.6	0.52	0.48	0	0	A	Hi	Nil	0.65	0.28	0.07	Lo	A	A	Avg	C	A	-0.28	Da khoa Luong Tai, Bac Ninh
P776	M	59	Yes	9	S	Yes	0.95	HS	Med	Emerg	Emerg	Stab	38	34.8	0.2	Lo	Lo	1.21111	10.9	0.85	0.15	0	0	A	Hi	Nil	0.9	0.08	0.02	Lo	A	A	Avg	C	A	-0.1	Da khoa Luong Son, Hoa Binh
P777	M	71	Yes	9	S	Yes	0.95	HS	Med	Emerg	Emerg	Stab	49	25.2	0.15	Lo	Lo	1.27778	11.5	0.86	0.14	0	0	A	Hi	Nil	0.9	0.08	0.02	Lo	A	A	Avg	C	A	-0.09	Da Khoa Chi Linh
P778	F	58	Yes	9	S	Yes	0.95	HS	Med	Emerg	Emerg	Stab	36	27.6	0.1	Lo	Lo	1.07778	9.7	0.84	0.16	0	0	A	Hi	Nil	0.89	0.09	0.02	Lo	A	A	Avg	C	B	-0.11	Da khoa Thai Thuy, Thai Binh
P779	M	58	Yes	7	S	Yes	0.95	JHS	Med	Bad	Bad	Stab	37	22.8	0	Lo	Lo	1.15714	8.1	0.84	0.16	0	0	A	Hi	Nil	0.89	0.09	0.02	Lo	B	A	Avg	C	B	-0.11	Da khoa Luong Tai, Bac Ninh
P780	M	68	Yes	8	S	Yes	0.95	HS	Med	Bad	Bad	Stab	46	32.4	0.2	Lo	Lo	1.1125	8.9	0.83	0.17	0	0	A	Hi	Nil	0.88	0.09	0.02	Lo	A	A	Avg	C	B	-0.12	Da khoa Thanh Ha, Hai Duong
P781	M	59	Yes	9	S	Yes	0.95	JHS	Med	Bad	Bad	Stab	38	25.2	0	Lo	Lo	1.16667	10.5	0.85	0.15	0	0	A	Hi	Nil	0.9	0.085	0.015	Lo	B	A	Avg	C	B	-0.1	Da khoa Duy Tien, Ha Nam
P782	M	51	Yes	7	S	Yes	0.8	HS	Med	Bad	Bad	Stab	28	54	0.1	Mid	Lo	0.692857	4.85	0.53	0.47	0	0	A	Hi	Nil	0.72	0.22	0.06	Lo	A	A	Avg	C	B	-0.27	Da khoa Kien An, Hai Phong
P783	F	57	Yes	7	S	Yes	0.95	HS	Med	Bad	Bad	Stab	34	32.4	0.15	Lo	Lo	1.32857	9.3	0.86	0.14	0	0	A	Hi	Nil	0.9	0.075	0.025	Lo	A	A	Avg	C	B	-0.09	Da khoa Nong Cong, Thanh Hoa
P784	F	39	Yes	7	S	Yes	0.8	HS	Med	Bad	Bad	Stab	17	48	0.1	Lo	Lo	0.407143	2.85	0.55	0.45	0	0	A	Hi	Nil	0.68	0.24	0.08	Med	A	A	Avg	C	B	-0.25	Da khoa Quynh Phu, Thai Binh
P785	F	46	Yes	7	S	Yes	0.8	HS	Med	Bad	Bad	Stab	25	48	0.2	Lo	Lo	0.635714	4.45	0.56	0.44	0	0	A	Hi	Nil	0.7	0.24	0.06	Lo	A	A	Avg	C	B	-0.24	Da khoa Kien An, Hai Phong
P786	F	57	Yes	7	S	Yes	0.95	JHS	Med	Bad	Bad	Stab	34	25.2	0	Lo	Lo	1.3	9.1	0.82	0.18	0	0	A	Hi	Nil	0.9	0.08	0.02	Lo	B	A	Avg	C	B	-0.13	Da khoa Kien Thuy, Hai Phong
P787	M	66	Yes	9	S	Yes	0.95	HS	Med	Bad	Bad	Stab	43	44.4	0.3	Lo	Lo	1.05556	9.5	0.84	0.16	0	0	A	Hi	Nil	0.88	0.09	0.03	Lo	A	A	Avg	C	A	-0.11	Da khoa Thanh Mien, Hai Duong
P788	M	60	Yes	9	S	Yes	0.95	JHS	Med	Emerg	Emerg	Stab	39	26.4	0.1	Lo	Lo	0.988889	8.9	0.83	0.17	0	0	A	Hi	Nil	0.88	0.1	0.02	Lo	A	A	Avg	C	B	-0.12	Da khoa Nam Dan, Nghe An
P789	M	58	Yes	7	S	Yes	0.95	HS	Med	Bad	Bad	Stab	38	25.2	0	Lo	Lo	0.957143	6.7	0.82	0.18	0	0	A	Hi	Nil	0.865	0.1	0.035	Lo	B	A	Avg	C	B	-0.13	Da khoa Nam Sach, Hai Duong
P790	M	63	Yes	7	S	Yes	0.95	JHS	Med	Bad	Bad	Stab	40	28.8	0.15	Lo	Lo	1.04286	7.3	0.82	0.18	0	0	A	Hi	Nil	0.88	0.1	0.02	Lo	A	A	Avg	C	B	-0.13	Da khoa Nho Quan, Ninh Binh
P791	M	59	Yes	10	L	Yes	0.95	JHS	Med	Emerg	Emerg	Stab	36	25.2	0	Lo	Lo	0.96	9.6	0.83	0.17	0	0	A	Hi	Nil	0.875	0.1	0.025	Lo	B	A	Avg	C	B	-0.12	Da khoa Binh Luc, Ha Nam
P792	F	45	Yes	9	S	Yes	0.8	HS	Med	Emerg	Emerg	Stab	23	50.4	0.2	Mid	Lo	0.377778	3.4	0.54	0.46	0	0	A	Hi	Nil	0.68	0.26	0.06	Lo	A	A	Avg	C	B	-0.26	Da khoa Que Vo, Bac Ninh
P793	F	37	Yes	7	S	Yes	0.8	HS	Med	Bad	Bad	Stab	16	48	0.1	Lo	Lo	0.357143	2.5	0.51	0.49	0	0	A	Hi	Nil	0.64	0.28	0.08	Med	A	A	Avg	C	B	-0.29	Da khoa Tu Son, Bac Ninh
P794	F	42	Yes	7	S	Yes	0.8	HS	Med	Bad	Bad	Unstab	18	45.6	0.1	Lo	Lo	0.464286	3.25	0.58	0.42	0	0	A	Hi	Nil	0.72	0.215	0.065	Lo	B	A	Avg	C	B	-0.22	Da khoa Tinh Gia, Thanh Hoa
P795	F	58	Yes	9	S	Yes	0.95	HS	Med	Bad	Bad	Stab	35	39.6	0.1	Lo	Lo	1.27778	11.5	0.86	0.14	0	0	A	Hi	Nil	0.9	0.08	0.02	Lo	A	A	Avg	C	B	-0.09	Da Khoa Chi Linh
P796	M	50	Yes	7	S	Yes	0.8	HS	Med	Ill	Light	Unstab	30	37.2	0.05	Lo	Lo	0.328571	2.3	0.47	0.53	0	0	A	Hi	Nil	0.58	0.35	0.07	Lo	A	A	Avg	C	B	-0.33	Da khoa Kien An, Hai Phong
P797	F	48	Yes	7	S	Yes	0.8	HS	Med	Ill	Light	Unstab	20	33.6	0	Lo	Lo	0.342857	2.4	0.52	0.48	0	0	A	Hi	Nil	0.66	0.34	0	Nil	A	A	Avg	C	B	-0.28	Da khoa Vinh Bao, Hai Phong
P798	F	26	Yes	3	S	Yes	0.7	Uni	Med	Ill	Light	Stab	3	60	0.05	Mid	Lo	1.2	3.6	0.39	0.61	0	0	B	Med	Nil	0.56	0.16	0.28	Hi	A	A	Avg	C	A	-0.31	Da Khoa Chi Linh
P799	F	32	Yes	21	L	No	0	Uni	Med	Bad	Bad	Stab	10	120	0.05	Mid	Med	3.33333	70	0	1	0	0	N.E.	Lo	Nil	0.57	0.43	0	Nil	A	A	NoCmt	B	A	0	Vinmec
P800	F	25	No	2	S	Yes	0.8	Uni	Med	Ill	Light	Stab	2	84	0.1	Mid	Med	2.75	5.5	0.29	0.71	0	0	B	Med	Nil	0.36	0.28	0.36	Hi	A	A	Avg	C	A	-0.51	Phu San Trung Uong
P801	M	63	No	9	S	Yes	0.95	HS	Med	Ill	Light	Stab	38	42	0.1	Lo	Lo	0.994444	8.95	0.68	0.32	0	0	A	Hi	Nil	0.82	0.15	0.03	Lo	A	B	Avg	C	B	-0.27	Da khoa Yen Hung, Quang Ninh
P802	M	60	Yes	7	S	Yes	0.95	HS	Med	Bad	Bad	Stab	35	33.6	0.05	Lo	Lo	1.05286	7.37	0.81	0.19	0	0	A	Hi	Nil	0.88	0.08	0.04	Lo	A	B	Avg	C	B	-0.14	Da khoa Thai Thuy, Thai Binh
P803	M	58	Yes	9	S	Yes	0.8	Uni	Med	Ill	Light	Stab	32	58.8	0.1	Mid	Lo	0.383333	3.45	0.59	0.41	0	0	A	Hi	Nil	0.74	0.26	0	Nil	A	A	Avg	C	B	-0.21	Da khoa Dong Hung, Thai Binh
P804	M	49	Yes	7	S	Yes	0.8	Uni	Med	Ill	Light	Stab	24	62.4	0.1	Mid	Lo	0.371429	2.6	0.58	0.42	0	0	A	Hi	Nil	0.73	0.27	0	Nil	A	A	Avg	C	B	-0.22	Da khoa Quynh Phu, Thai Binh
P805	F	32	Yes	7	S	Yes	0.8	HS	Med	Ill	Light	Stab	10	48	0.05	Lo	Lo	0.281429	1.97	0.45	0.55	0	0	B	Med	Nil	0.66	0.28	0.06	Lo	A	A	Avg	C	B	-0.35	Da Khoa Hung Ha Thai Binh
P806	M	48	Yes	11	L	Yes	0.8	Uni	Med	Bad	Bad	Stab	24	52.8	0.05	Mid	Lo	0.709091	7.8	0.41	0.59	0	0	B	Med	Nil	0.65	0.28	0.07	Lo	A	B	Avg	C	B	-0.39	Viet Tiep HP
P807	F	41	Yes	8	S	Yes	0.8	HS	Med	Ill	Light	Stab	20	44.4	0.05	Lo	Lo	0.4	3.2	0.525	0.475	0	0	A	Hi	Nil	0.66	0.25	0.09	Med	A	A	Avg	C	B	-0.275	Da khoa Thuy Nguyen, Hai Phong
P808	M	45	Yes	10	L	Yes	0.8	Uni	Med	Bad	Bad	Stab	20	66	0.1	Mid	Lo	0.41	4.1	0.49	0.51	0	0	A	Hi	Nil	0.71	0.24	0.05	Lo	A	B	Avg	C	B	-0.31	Da khoa An Lao, Hai Phong
P809	F	38	Yes	9	S	Yes	0.8	JHS	Med	Bad	Bad	Stab	12	43.2	0.05	Lo	Lo	0.394444	3.55	0.45	0.55	0	0	B	Med	Nil	0.56	0.38	0.06	Lo	A	A	Avg	C	B	-0.35	Da khoa Kien Thuy, Hai Phong
P810	F	35	Yes	7	S	Yes	0.8	HS	Med	Ill	Light	Unstab	15	35.4	0	Lo	Lo	0.3	2.1	0.53	0.47	0	0	A	Hi	Nil	0.67	0.33	0	Nil	A	A	Avg	C	B	-0.27	Da khoa Kien Thuy, Hai Phong
P811	M	46	Yes	9	S	Yes	0.8	Uni	Med	Ill	Light	Stab	20	54	0.05	Mid	Lo	0.482222	4.34	0.48	0.52	0	0	A	Hi	Nil	0.68	0.25	0.07	Lo	A	A	Avg	C	B	-0.32	Da khoa Kien An, Hai Phong
P812	M	20	No	5	S	Yes	0.8	Uni	Med	Bad	Bad	Unemp	0	0	0	Lo	Med	5.3	26.5	0.75	0.25	0	0	A	Hi	Nil	0.94	0.05	0.01	Lo	A	A	Avg	C	B	-0.05	Benh vien Bach Mai, Ha Noi
P813	M	21	No	5	S	Yes	0.8	Uni	Med	Bad	Bad	Unemp	0	0	0	Lo	Lo	0.6	3	0.67	0.33	0	0	A	Hi	Nil	0.83	0.17	0	Nil	A	A	Avg	C	B	-0.13	Benh vien Thanh Nhan, Ha Noi
P814	F	46	No	4	S	Yes	0.8	HS	Med	Bad	Bad	Stab	20	108	0.15	Mid	Hi	6.875	27.5	0.73	0.27	0	0	A	Hi	Nil	0.91	0.05	0.04	Lo	A	A	Avg	C	B	-0.07	Benh vien Tai mui hong TW
P815	F	21	No	5	S	Yes	0.7	Uni	Med	Bad	Bad	Unemp	0	0	0	Lo	Hi	9.26	46.3	0.65	0.35	0	0	A	Hi	Nil	0.935	0.02	0.045	Lo	A	A	Avg	C	B	-0.05	Benh vien Rang ham mat TW
P816	M	23	No	10	L	Yes	0.9	Uni	Med	Bad	Bad	Unemp	0	0	0	Lo	Hi	6.25	62.5	0.864	0.136	0	0	A	Hi	Nil	0.96	0.03	0.01	Lo	A	A	Avg	C	B	-0.036	Benh vien E
P817	M	48	Yes	20	L	Yes	0.8	HS	Med	Bad	Bad	Stab	25	120	0.1	Mid	Med	2.65	53	0.75	0.25	0	0	A	Hi	Nil	0.94	0.04	0.02	Lo	A	A	Avg	C	B	-0.05	Da khoa Hai Duong
P818	F	28	No	3	S	Yes	0.8	Uni	Med	Ill	Light	Stab	5	96	0.1	Mid	Med	3.66667	11	0.73	0.27	0	0	A	Hi	Nil	0.9	0.05	0.05	Lo	A	A	Avg	C	A	-0.07	Benh vien 108
P819	F	38	Yes	8	S	Yes	0.8	HS	Med	Ill	Light	Stab	22	40.8	0.05	Lo	Lo	0.33625	2.69	0.46	0.54	0	0	A	Hi	Nil	0.67	0.3	0.03	Lo	A	A	Avg	C	B	-0.34	Da khoa Dong Hung, Thai Binh
P820	F	54	Yes	10	L	Yes	0.95	HS	Med	Ill	Light	Stab	30	25.2	0.05	Lo	Lo	1	10	0.817	0.183	0	0	A	Hi	Nil	0.86	0.12	0.02	Lo	A	A	Avg	C	B	-0.133	Da khoa An Lao, Hai Phong
P821	M	59	Yes	9	S	Yes	0.95	HS	Med	Ill	Light	Stab	32	44.4	0.05	Lo	Lo	0.885556	7.97	0.81	0.19	0	0	A	Hi	Nil	0.89	0.11	0	Nil	A	A	Avg	C	B	-0.14	Da khoa Thuy Nguyen, Hai Phong
P822	M	65	Yes	10	L	Yes	0.95	HS	Med	Ill	Light	Stab	40	50.4	0.1	Mid	Lo	1.23	12.3	0.85	0.15	0	0	A	Hi	Nil	0.89	0.08	0.03	Lo	A	A	Avg	C	B	-0.1	Da khoa Thai Thuy, Thai Binh
P823	M	58	Yes	7	S	Yes	0.95	HS	Med	Bad	Bad	Stab	34	46.8	0.1	Lo	Med	2.07857	14.55	0.85	0.15	0	0	A	Hi	Nil	0.89	0.07	0.04	Lo	A	A	Avg	C	B	-0.1	Thuy Dien uong Bi
P824	F	48	Yes	7	S	Yes	0.8	HS	Med	Ill	Light	Unstab	28	25.2	0	Lo	Lo	0.315714	2.21	0.45	0.55	0	0	B	Hi	Nil	0.57	0.43	0	Nil	A	A	Avg	C	B	-0.35	Da khoa Dong Trieu, Quang Ninh
P825	F	29	Yes	2	S	No	0	Uni	Med	Ill	Light	Stab	5	120	0.1	Mid	Med	3.25	6.5	0	1	0	0	N.E.	Lo	Nil	0.46	0.08	0.46	Hi	A	A	NoCmt	B	A	0	Phu San Trung Uong
P826	F	27	No	8	S	Yes	0.8	Uni	Med	Ill	Light	Stab	4	96	0.1	Mid	Lo	1.0625	8.5	0.42	0.58	0	0	B	Med	Nil	0.65	0.23	0.12	Med	A	A	Avg	B	A	-0.38	Benh vien Viet Nhat
P827	F	25	Yes	4	S	No	0	Uni	Med	Ill	Light	Stab	2	120	0.1	Mid	Lo	0.025	0.1	0	1	0	0	N.E.	Lo	Nil	0.8	0.2	0	Nil	A	A	NoCmt	B	A	0	Phu San Ha Noi
P828	F	26	Yes	2	S	No	0	Uni	Med	Ill	Light	Stab	3	60	0.05	Mid	Med	2	4	0	1	0	0	N.E.	Lo	Nil	0.5	0.25	0.25	Hi	A	A	NoCmt	B	A	0	Benh vien Buu dien, Hanoi
P829	F	26	Yes	3	S	No	0	Uni	Med	Ill	Light	Stab	2	72	0.05	Mid	Lo	1.26667	3.8	0	1	0	0	N.E.	Lo	Nil	0.61	0.13	0.26	Hi	A	A	NoCmt	C	A	0	Benh vien Viet Nhat
P830	M	30	No	10	L	No	0	HS	Med	Bad	Bad	Unstab	5	36	0	Lo	Hi	7.55	75.5	0	0.5	0	0.5	N.E.	Lo	Hi	0.91	0.03	0.06	Lo	C	A	NoCmt	C	C	0	Viet Duc
P831	M	34	No	12	L	No	0	HS	Med	Emerg	Emerg	Unstab	10	48	0.1	Lo	Med	4.58333	55	0	0.3	0	0.7	N.E.	Lo	Hi	0.96	0.04	0	Nil	C	D	NoCmt	D	C	0	Viet Duc
P832	F	60	No	12	L	No	0	HS	Med	Bad	Bad	Unstab	35	36	0.1	Lo	Lo	1.41667	17	0	1	0	0	N.E.	Lo	Nil	0.92	0.08	0	Nil	B	B	NoCmt	B	B	0	Viet Duc
P833	M	21	Yes	4	S	No	0	HS	Med	Bad	Bad	Unemp	0	0	0	Lo	Hi	7	28	0	1	0	0	N.E.	Lo	Nil	0.97	0.03	0	Nil	A	B	NoCmt	B	B	0	Viet Duc
P834	M	55	No	17	L	No	0	HS	Med	Bad	Bad	Unstab	30	42	0.1	Lo	Med	1.55882	26.5	0	1	0	0	N.E.	Lo	Nil	0.62	0.12	0.26	Hi	C	A	NoCmt	C	B	0	Viet Duc
P835	M	29	No	6	S	No	0	HS	Med	Emerg	Emerg	Unstab	4	42	0	Lo	Med	3.58333	21.5	0	0.3	0	0.7	N.E.	Lo	Hi	0.65	0.25	0.1	Med	C	B	NoCmt	C	B	0	Viet Duc
P836	M	28	No	13	L	No	0	Uni	Med	Emerg	Emerg	Stab	6	72	0.15	Mid	Hi	6.92308	90	0	0.3	0	0.7	N.E.	Lo	Hi	0.98	0.02	0	Nil	C	D	NoCmt	C	C	0	Viet Duc
P837	F	35	No	8	S	No	0	HS	Med	Emerg	Emerg	Unstab	10	48	0.1	Lo	Med	4.3125	34.5	0	1	0	0	N.E.	Lo	Nil	0.71	0.09	0.2	Hi	C	D	NoCmt	C	B	0	Viet Duc
P838	M	58	Yes	7	S	Yes	0.8	JHS	Med	Bad	Bad	Unemp	0	0	0	Lo	Lo	0.571429	4	0.52	0.48	0	0	A	Hi	Nil	0.73	0.27	0	Nil	B	A	Avg	C	B	-0.28	Da khoa Hai Hau, Nam Dinh
P839	M	66	Yes	10	L	Yes	0.95	HS	Med	Bad	Bad	Stab	42	57.6	0.35	Mid	Lo	1.44	14.4	0.82	0.18	0	0	A	Hi	Nil	0.86	0.1	0.04	Lo	A	D	Avg	C	B	-0.13	Thuy Dien uong Bi
P840	F	28	Yes	5	S	Yes	0.8	Uni	Med	Bad	Bad	Stab	4	66	0.2	Mid	Med	2.32	11.6	0.62	0.38	0	0	A	Hi	Nil	0.78	0.08	0.14	Med	A	A	Avg	C	A	-0.18	Da Khoa Hung Ha Thai Binh
P841	F	46	Yes	5	S	Yes	0.8	HS	Med	Bad	Bad	Stab	20	60	0.15	Mid	Lo	0.44	2.2	0.58	0.42	0	0	A	Hi	Nil	0.73	0.27	0	Nil	A	A	Avg	C	B	-0.22	Da khoa Gia Loc, Hai Duong
P842	F	56	Yes	7	S	Yes	0.95	HS	Med	Bad	Bad	Stab	32	27.6	0.1	Lo	Lo	1.22714	8.59	0.78	0.22	0	0	A	Hi	Nil	0.85	0.12	0.03	Lo	A	A	Avg	C	B	-0.17	Da khoa Thuy Nguyen, Hai Phong
P843	M	79	Yes	12	L	Yes	0.95	JHS	Med	Emerg	Emerg	Stab	56	20.4	0	Lo	Lo	1.25833	15.1	0.82	0.18	0	0	A	Hi	Nil	0.86	0.12	0.02	Lo	B	D	Avg	C	B	-0.13	Da khoa Kien An, Hai Phong
P844	F	60	Yes	10	L	Yes	0.95	HS	Med	Emerg	Emerg	Stab	35	37.2	0.2	Lo	Lo	1.275	12.75	0.83	0.17	0	0	A	Hi	Nil	0.88	0.12	0	Nil	A	A	Avg	C	B	-0.12	Da khoa Tu Son, Bac Ninh
P845	F	62	Yes	5	S	Yes	0.95	HS	Med	Bad	Bad	Stab	39	33	0.2	Lo	Lo	1.4	7	0.79	0.21	0	0	A	Hi	Nil	0.86	0.11	0.03	Lo	A	B	Avg	C	B	-0.16	Da khoa Tu Son, Bac Ninh
P846	M	59	Yes	9	S	Yes	0.95	HS	Med	Emerg	Emerg	Stab	35	31.2	0.15	Lo	Lo	1.29111	11.62	0.86	0.14	0	0	A	Hi	Nil	0.91	0.09	0	Nil	A	B	Avg	C	B	-0.09	Da khoa An Lao, Hai Phong
P847	M	59	Yes	6	S	Yes	0.95	JHS	Med	Bad	Bad	Stab	32	23.4	0	Lo	Lo	1.38333	8.3	0.86	0.14	0	0	A	Hi	Nil	0.9	0.1	0	Nil	B	B	Avg	C	B	-0.09	Da khoa Nong Cong, Thanh Hoa
P848	M	59	Yes	6	S	Yes	0.95	HS	Med	Bad	Bad	Stab	34	37.8	0.2	Lo	Lo	1.23333	7.4	0.81	0.19	0	0	A	Hi	Nil	0.85	0.12	0.03	Lo	A	A	Avg	C	B	-0.14	Da khoa Cam Giang, Hai Duong
P849	F	44	Yes	7	S	Yes	0.8	HS	Med	Bad	Bad	Stab	20	54	0.15	Mid	Lo	0.521429	3.65	0.6	0.4	0	0	A	Hi	Nil	0.75	0.19	0.06	Lo	A	A	Avg	C	B	-0.2	Da khoa Gia Loc, Hai Duong
P850	M	60	Yes	7	S	Yes	0.95	HS	Med	Bad	Bad	Stab	35	39.6	0.25	Lo	Lo	1.24286	8.7	0.83	0.17	0	0	A	Hi	Nil	0.9	0.08	0.02	Lo	A	A	Avg	C	B	-0.12	Da khoa Lam Thao, Phu Tho
P851	M	62	Yes	9	S	Yes	0.95	JHS	Med	Bad	Bad	Stab	38	21.6	0	Lo	Lo	1.32222	11.9	0.83	0.17	0	0	A	Hi	Nil	0.87	0.08	0.05	Lo	B	A	Avg	C	B	-0.12	Da khoa Y Yen, Nam Dinh
P852	M	58	Yes	10	L	Yes	0.95	HS	Med	Bad	Bad	Stab	33	33.6	0.15	Lo	Lo	1.29	12.9	0.82	0.19	0	0	A	Hi	Nil	0.87	0.13	0	Nil	A	A	Avg	C	B	-0.13	Da khoa Binh Luc, Ha Nam
P853	F	72	Yes	6	S	Yes	0.95	HS	Med	Bad	Bad	Stab	48	26.4	0.2	Lo	Lo	1.29667	7.78	0.78	0.28	0	0	A	Hi	Nil	0.86	0.12	0.02	Lo	A	B	Avg	C	B	-0.17	Thuy Dien uong Bi
P854	F	29	Yes	5	S	Yes	0.8	Uni	Med	Ill	Light	Stab	6	72	0.25	Mid	Med	2.1	10.5	0.57	0.43	0	0	A	Hi	Nil	0.71	0.1	0.19	Hi	A	A	Avg	C	B	-0.23	Da Khoa Tu Ky Hai Duong
P855	F	39	Yes	7	S	Yes	0.8	HS	Med	Ill	Light	Stab	15	66	0.2	Mid	Lo	0.642857	4.5	0.58	0.42	0	0	A	Hi	Nil	0.72	0.23	0.05	Lo	A	A	Avg	C	B	-0.22	Da khoa Kien Thuy, Hai Phong
P856	M	62	Yes	5	S	Yes	0.95	JHS	Med	Ill	Light	Stab	40	25.2	0	Lo	Lo	1.4	7	0.86	0.14	0	0	A	Hi	Nil	0.9	0.07	0.03	Lo	B	B	Avg	C	B	-0.09	Da khoa Gia Vien, Ninh Binh
P857	F	59	Yes	9	S	Yes	0.95	HS	Med	Bad	Bad	Stab	35	38.4	0.25	Lo	Lo	1.16444	10.48	0.83	0.17	0	0	A	Hi	Nil	0.88	0.12	0	Nil	A	A	Avg	C	B	-0.12	Da khoa Cam Khe Phu Tho
P858	F	59	Yes	6	S	Yes	0.95	HS	Med	Ill	Light	Stab	35	31.2	0.2	Lo	Lo	1.2	7.2	0.84	0.16	0	0	A	Hi	Nil	0.89	0.08	0.03	Lo	A	A	Avg	C	B	-0.11	Da khoa Vinh Bao, Hai Phong
P859	M	62	Yes	7	S	Yes	0.95	HS	Med	Bad	Bad	Stab	40	41.4	0.25	Lo	Lo	1.21857	8.53	0.8	0.2	0	0	A	Hi	Nil	0.88	0.08	0.04	Lo	A	A	Avg	C	A	-0.15	Da khoa Quang Xuong, Thanh Hoa
P860	M	62	Yes	4	S	Yes	0.95	HS	Med	Ill	Light	Stab	37	33.12	0.15	Lo	Lo	1.175	4.7	0.83	0.17	0	0	A	Hi	Nil	0.87	0.09	0.04	Lo	A	B	Avg	C	B	-0.12	Da khoa Vinh Bao, Hai Phong
P861	M	49	Yes	7	S	Yes	0.8	HS	Med	Ill	Light	Stab	24	72	0.2	Mid	Lo	0.642857	4.5	0.51	0.49	0	0	A	Hi	Nil	0.7	0.23	0.07	Lo	A	A	Avg	C	B	-0.29	Da khoa Thanh Mien, Hai Duong
P862	F	56	Yes	7	S	Yes	0.95	HS	Med	Ill	Light	Stab	31	27.6	0.1	Lo	Lo	1.07714	7.54	0.85	0.15	0	0	A	Hi	Nil	0.89	0.08	0.03	Lo	A	B	Avg	C	B	-0.1	Da khoa Duy Tien, Ha Nam
P863	M	69	Yes	9	S	Yes	0.95	HS	Med	Bad	Bad	Stab	46	37.2	0.25	Lo	Lo	1.15556	10.4	0.84	0.16	0	0	A	Hi	Nil	0.88	0.1	0.02	Lo	A	A	Avg	C	B	-0.11	Da khoa Nho Quan, Ninh Binh
P864	M	52	Yes	6	S	Yes	0.8	HS	Med	Ill	Light	Stab	30	66	0.15	Mid	Lo	0.633333	3.8	0.48	0.52	0	0	A	Hi	Nil	0.68	0.24	0.08	Med	A	A	Avg	C	B	-0.32	Da khoa Tinh Gia, Thanh Hoa
P865	F	59	Yes	5	S	Yes	0.8	JHS	Med	Ill	Light	Unemp	0	0	0	Lo	Lo	0.565	2.825	0.57	0.43	0	0	A	Hi	Nil	0.75	0.18	0.07	Lo	B	B	Avg	C	B	-0.23	Da khoa Dong Hung, Thai Binh
P866	F	57	Yes	9	S	Yes	0.95	HS	Med	Bad	Bad	Stab	34	28.8	0.15	Lo	Lo	1.16	10.44	0.84	0.16	0	0	A	Hi	Nil	0.89	0.09	0.02	Lo	A	A	Avg	C	B	-0.11	Da khoa Dong Trieu, Quang Ninh
P867	F	64	Yes	5	S	Yes	0.95	HS	Med	Ill	Light	Stab	40	27.6	0.1	Lo	Lo	1.332	6.66	0.85	0.15	0	0	A	Hi	Nil	0.89	0.08	0.03	Lo	A	A	Avg	C	B	-0.1	Da khoa Vinh Bao, Hai Phong
P868	F	64	Yes	7	S	Yes	0.95	HS	Med	Ill	Light	Stab	36	42	0.2	Lo	Lo	1.20571	8.44	0.83	0.17	0	0	A	Hi	Nil	0.89	0.08	0.03	Lo	A	A	Avg	C	B	-0.12	Da khoa Binh Luc, Ha Nam
P869	M	59	Yes	7	S	Yes	0.95	HS	Med	Bad	Bad	Stab	36	44.4	0.2	Lo	Lo	1.13429	7.94	0.84	0.16	0	0	A	Hi	Nil	0.89	0.09	0.02	Lo	A	A	Avg	C	B	-0.11	Da khoa Tien Hai, Thai Binh
P870	F	58	Yes	3	S	Yes	0.95	JHS	Med	Ill	Light	Stab	34	23.4	0	Lo	Lo	1.03333	3.1	0.83	0.17	0	0	A	Hi	Nil	0.87	0.13	0	Nil	B	B	Avg	C	B	-0.12	Da khoa Vinh Bao, Hai Phong
P871	M	71	Yes	10	L	Yes	0.95	HS	Med	Emerg	Emerg	Stab	46	27	0.15	Lo	Lo	1.46	14.6	0.77	0.23	0	0	A	Hi	Nil	0.88	0.1	0.02	Lo	A	B	Avg	C	B	-0.18	Da khoa Kien An, Hai Phong
P872	M	59	Yes	6	S	Yes	0.95	Uni	Med	Bad	Bad	Stab	35	70.8	0.2	Mid	Lo	0.6	3.6	0.62	0.38	0	0	A	Hi	Nil	0.78	0.17	0.05	Lo	A	A	Avg	C	B	-0.33	Da khoa Vinh Tuong, Vinh Phuc
P873	M	62	Yes	5	S	Yes	0.95	HS	Med	Ill	Light	Stab	39	42	0.2	Lo	Med	1.644	8.22	0.8	0.2	0	0	A	Hi	Nil	0.89	0.09	0.02	Lo	A	A	Avg	C	B	-0.15	Da khoa Hai Duong
P874	F	56	Yes	5	S	Yes	0.95	HS	Med	Ill	Light	Stab	33	56.4	0.25	Mid	Lo	1.288	6.44	0.85	0.15	0	0	A	Hi	Nil	0.89	0.08	0.03	Lo	A	A	Avg	C	B	-0.1	Da khoa Vinh Bao, Hai Phong
P875	M	61	Yes	7	S	Yes	0.95	HS	Med	Bad	Bad	Stab	37	39.6	0.1	Lo	Lo	1.40714	9.85	0.83	0.17	0	0	A	Hi	Nil	0.87	0.11	0.02	Lo	A	A	Avg	C	B	-0.12	Da khoa An Thi, Hung Yen
P876	F	73	Yes	7	S	Yes	0.95	JHS	Med	Bad	Bad	Stab	50	18	0	Lo	Lo	1.34286	9.4	0.85	0.15	0	0	A	Hi	Nil	0.89	0.07	0.04	Lo	B	A	Avg	C	B	-0.1	Da khoa Hau Loc, Thanh Hoa
P877	F	58	Yes	10	L	Yes	0.8	HS	Med	Emerg	Emerg	Stab	35	42	0.2	Lo	Lo	0.665	6.65	0.535	0.465	0	0	A	Hi	Nil	0.73	0.226	0.044	Lo	A	A	Avg	C	B	-0.265	Da khoa Kien An
P878	F	28	Yes	9	S	No	0	HS	Med	Bad	Bad	Unstab	4	54	0.1	Mid	Lo	0.511111	4.6	0	1	0	0	N.E.	Lo	Nil	0.5	0.39	0.11	Med	A	A	Avg	C	B	0	Viet Tiep HP
P879	M	58	Yes	7	S	No	0	JHS	Med	Bad	Bad	Unemp	0	0	0	Lo	Lo	0.307143	2.15	0	1	0	0	N.E.	Lo	Nil	0.535	0.325	0.14	Med	B	A	Avg	C	B	0	Da Khoa Hung Ha Thai Binh
P880	F	59	Yes	7	S	Yes	0.95	JHS	Med	Bad	Bad	Stab	34	22.8	0.1	Lo	Lo	1.01429	7.1	0.83	0.17	0	0	A	Hi	Nil	0.87	0.1	0.03	Lo	A	A	Avg	C	B	-0.12	Da khoa Thanh Lam Ha Nam
P881	F	57	Yes	7	S	Yes	0.95	HS	Med	Ill	Light	Stab	35	42	0.1	Lo	Lo	1.14286	8	0.46	0.54	0	0	A	Hi	Nil	0.875	0.0875	0.0375	Lo	A	A	Avg	C	B	-0.49	Da khoa Hau Loc, Thanh Hoa
P882	F	37	Yes	9	S	Yes	0.8	HS	Med	Emerg	Emerg	Unstab	12	38.4	0.05	Lo	Lo	0.466667	4.2	0.49	0.51	0	0	A	Hi	Nil	0.61	0.32	0.07	Lo	A	A	Avg	C	B	-0.31	Da khoa Gia Khanh
P883	M	40	Yes	8	S	Yes	0.8	JHS	Med	Bad	Bad	Unstab	18	48	0	Lo	Lo	0.309375	2.475	0.48	0.52	0	0	A	Hi	Nil	0.59	0.32	0.09	Med	A	A	Avg	C	B	-0.32	Da khoa Tu Son, Bac Ninh
P884	M	69	Yes	7	S	Yes	0.95	HS	Med	Bad	Bad	Stab	45	32.4	0.1	Lo	Lo	1.3	9.1	0.5	0.5	0	0	A	Hi	Nil	0.9	0.08	0.02	Lo	A	A	Avg	C	B	-0.45	Da khoa Thanh Liem, Ha Nam
P885	M	59	Yes	8	S	Yes	0.95	HS	Med	Bad	Bad	Stab	37	38.4	0.1	Lo	Lo	1.2875	10.3	0.82	0.18	0	0	A	Hi	Nil	0.84	0.12	0.04	Lo	A	A	Avg	C	B	-0.13	Da khoa Dong Trieu, Quang Ninh
P886	M	63	Yes	11	L	Yes	0.95	HS	Med	Emerg	Emerg	Stab	42	56.4	0.15	Mid	Lo	1.44545	15.9	0.86	0.14	0	0	A	Hi	Nil	0.91	0.075	0.015	Lo	A	B	Avg	C	B	-0.09	Da khoa Ha Hoa, Phu Tho
P887	M	56	Yes	7	S	Yes	0.95	HS	Med	Bad	Bad	Stab	32	34.8	0.1	Lo	Lo	1.37857	9.65	0.83	0.17	0	0	A	Hi	Nil	0.87	0.11	0.02	Lo	A	A	Avg	C	B	-0.12	Da khoa Yen Dinh, Thanh Hoa
P888	M	60	Yes	9	S	Yes	0.95	HS	Med	Emerg	Emerg	Stab	36	31.2	0.1	Lo	Lo	1.06667	9.6	0.83	0.17	0	0	A	Hi	Nil	0.875	0.09	0.035	Lo	A	A	Avg	C	B	-0.12	Da khoa Lap Thach, Vinh Phuc
P889	M	66	Yes	9	S	Yes	0.95	HS	Med	Emerg	Emerg	Stab	41	35.4	0.1	Lo	Med	1.63333	14.7	0.84	0.16	0	0	A	Hi	Nil	0.88	0.1	0.02	Lo	A	B	Avg	C	B	-0.11	Da khoa Kinh Mon, Hai Duong
P890	M	59	Yes	7	S	Yes	0.8	HS	Med	Bad	Bad	Stab	35	48	0.1	Lo	Lo	0.614286	4.3	0.57	0.43	0	0	A	Hi	Nil	0.71	0.244	0.046	Lo	A	A	Avg	C	B	-0.23	Da khoa Lap Thach, Vinh Phuc
P891	M	60	Yes	9	S	Yes	0.95	HS	Med	Bad	Bad	Stab	35	32.4	0.1	Lo	Med	1.67778	15.1	0.82	0.18	0	0	A	Hi	Nil	0.86	0.12	0.02	Lo	A	A	Avg	C	B	-0.13	Da khoa Gia Vien, Ninh Binh
P892	M	64	Yes	9	S	Yes	0.95	HS	Med	Emerg	Emerg	Stab	42	34.8	0.1	Lo	Med	1.67333	15.06	0.79	0.21	0	0	A	Hi	Nil	0.86	0.12	0.02	Lo	A	A	Avg	C	B	-0.16	Da khoa Nho Quan, Ninh Binh
P893	F	56	Yes	8	S	Yes	0.95	HS	Med	Ill	Light	Stab	34	20.4	0	Lo	Lo	1.1875	9.5	0.84	0.16	0	0	A	Hi	Nil	0.88	0.084	0.036	Lo	B	B	Avg	C	B	-0.11	Da khoa Nghi Xuan, Thanh Hoa
P894	M	39	Yes	7	S	Yes	0.8	HS	Med	Bad	Bad	Stab	15	49.2	0.05	Mid	Lo	0.485714	3.4	0.56	0.44	0	0	A	Hi	Nil	0.706	0.206	0.088	Med	A	A	Avg	C	B	-0.24	Da khoa Ninh Giang, Hai Duong
P895	F	44	Yes	9	S	Yes	0.8	HS	Med	Bad	Bad	Unstab	23	48	0.05	Lo	Lo	0.422222	3.8	0.55	0.45	0	0	A	Hi	Nil	0.68	0.237	0.083	Med	A	A	Avg	C	B	-0.25	Da Khoa Tu Ky Hai Duong
P896	F	57	Yes	9	S	Yes	0.95	HS	Med	Ill	Light	Stab	33	38.4	0.1	Lo	Lo	1.36111	12.25	0.82	0.18	0	0	A	Hi	Nil	0.865	0.11	0.025	Lo	A	A	Avg	C	B	-0.13	Viet Bun Thai Binh
P897	M	62	Yes	10	L	No	0	JHS	Med	Emerg	Emerg	Unemp	0	0	0	Lo	Lo	0.228	2.28	0	1	0	0	N.E.	Lo	Nil	0.47	0.43	0.1	Med	B	B	Avg	C	B	0	Da khoa Vu Thu, Thai Binh
P898	F	59	Yes	7	S	Yes	0.95	HS	Med	Bad	Bad	Stab	36	25.2	0.1	Lo	Lo	1.04286	7.3	0.83	0.17	0	0	A	Hi	Nil	0.878	0.096	0.026	Lo	A	A	Avg	C	B	-0.12	Da khoa Thai Thuy, Thai Binh
P899	F	50	Yes	7	S	Yes	0.8	HS	Med	Bad	Bad	Unstab	30	36	0	Lo	Lo	0.392857	2.75	0.51	0.49	0	0	A	Hi	Nil	0.64	0.25	0.09	Med	B	A	Avg	C	B	-0.29	Da khoa Vinh Bao, Hai Phong
P900	F	53	Yes	6	S	Yes	0.8	HS	Med	Bad	Bad	Stab	30	50.4	0.05	Mid	Lo	0.483333	2.9	0.58	0.42	0	0	A	Hi	Nil	0.72	0.28	0	Nil	A	A	Avg	C	B	-0.22	Da khoa Vinh Bao, Hai Phong

## Sheet: Sheet2
income level
>8600
8600	180	Hi
4800	100-179	LoHi
2700	60-99	UpMed
<2700	36-60	LoMed
	<36	Lo
